# Supplementary material for: Willingness to participate in, support or carry out scientific studies for benefit assessment of available medical interventions: A stakeholder survey
Source: PLoS One. 2022 Aug 12;17(8):e0271791. doi: 10.1371/journal.pone.0271791 (PMC9374247; doi:10.1371/journal.pone.0271791)
Supplement: S1 Appendix — (XLSX) [file pone.0271791.s001.xlsx]

## Sheet: Items
Variable	Name	Scale	Code	Descriptive Statistics	Visibility (Survey logic)
	I) Demographic characteristics
I.1	Stakeholder Group	nominal	-9 = none of the abovementioned	Frequency (relative, absolute), Mode	all
I.1.a	Patients		1 = not selected; 2 = selected
I.1.b	Healthcare providers (physicians and health professionals)		1 = not selected; 2 = selected
I.1.c	Scientists in medical and health science		1 = not selected; 2 = selected
I.1.d	Representatives of the medical or pharmaceutical private sector		1 = not selected; 2 = selected
I.2	Gender	nominal	1 = female; 2 = male; 3 = divers; N = not specified	Frequency (relative, absolute), Mode	all
I.3	Age group	ordinal	1 = 18 to 24 years; 2 = 25 to 34 years; 3 = 35 to 44 years; 4 = 45 to 54 years; 5 = 55 to 64 years; 6 = ≥65 years; N = not specified	Median, Range, Minimum, Maximum, Frequency (relative, absolute), Mode	all
I.4	Experience
I.4.a.1	Are you engaged as a patient representative?	nominal	1 = yes; 2 = no; N = not specified	Frequency (relative, absolute), Mode	if I.1.a = 2
I.4.a.2	How many years have you been engaged as a patient representative?	ordinal	1 = < 1 year; 2 = 1 to 5 years; 3 = 6 to 10 years; 4 = >10 years; N = not specified	Median, Range, Minimum, Maximum, Frequency (relative, absolute), Mode	if I.4.a.1 = 1
I.4.a.3	In how many scientific studies in the field of health/ medicine have you already participated as a test person?	ordinal	1 = none; 2 = 1 to 5; 3 = 6 to 10; 4 = 11 to 15; 5 = >15; N = not specified	Median, Range, Minimum, Maximum, Frequency (relative, absolute), Mode	if I.1.a = 2
I.4.b.c	In how many scientific studies have you been involved as a scientist so far?	ordinal	1 = none; 2 = 1 to 5; 3 = 6 to 10; 4 = 11 to 15; 5 = >15; N = not specified	Median, Range, Minimum, Maximum, Frequency (relative, absolute), Mode	if I.1.b = 2 or I.1.c = 2
I.4.d	How many years of professional experience do you have in the field of medicine and research?	ordinal	1 = <1 year; 2 = 1 to 5 years; 3 = 6 to 10 years; 4 = >10 years; N = not specified	Median, Range, Minimum, Maximum, Frequency (relative, absolute), Mode	if I.1.d = 2
	II) Patients				if I.1.a = 2
	Willingness to participate
II.1	Are you generally willing to participate in a scientific study on a medical examination or treatment method if this method is already used in medical care?	nominal	1 = yes; 2 = no; N = not specified	Frequency (relative, absolute), Mode
II.2	What motives enhance your willingness to participate?	nominal	N = not specified	Frequency (relative, absolute), Mode	if II.1 = 1
II.2.1	Interest		1 = not selected; 2 = selected
II.2.2	Personal relevance	.	1 = not selected; 2 = selected
II.2.3	Recommendation	.	1 = not selected; 2 = selected
II.2.4	Financial compensation		1 = not selected; 2 = selected
II.2.5	Attention		1 = not selected; 2 = selected
II.2.6	Improvement of healthcare	.	1 = not selected; 2 = selected
II.2.7	Benefits for future patients	.	1 = not selected; 2 = selected
II.2.8	Improvement of quality of methods	.	1 = not selected; 2 = selected
II.2.9	(Good) integration of study tasks into daily life		1 = not selected; 2 = selected
II.2.10	Advantages for own health	.	1 = not selected; 2 = selected
II.2.11	Others		1 = not selected; 2 = selected
	[text box]		free answers
II.3	What motives strengthen your intention not to participate in the study?	nominal	N = not specified	Frequency (relative, absolute), Mode
II.3.1	Lack of interest	.	1 = not selected; 2 = selected
II.3.2	Lack of personal relevance	.	1 = not selected; 2 = selected
II.3.3	Lack of trust in study personnel	.	1 = not selected; 2 = selected
II.3.4	Insufficient compensation	.	1 = not selected; 2 = selected
II.3.5	Poor attention	.	1 = not selected; 2 = selected
II.3.6	Lack of necessity	.	1 = not selected; 2 = selected
II.3.7	Lack of benefits	.	1 = not selected; 2 = selected
II.3.8	Poor integration of study tasks into daily life	.	1 = not selected; 2 = selected
II.3.9	Strain and negative impact	.	1 = not selected; 2 = selected
II.3.10	Others		1 = not selected; 2 = selected
	[text box]		free answers
II.3.11	There are no relevant reasons for me not to participate in the study.		1 = not selected; 2 = selected
II.4	Randomised controlled trials
II.4.1	How willing are you to participate in a randomised controlled trial?	metric	Scale from 1 to 100; 1 = low; 100 = high N = not specified	Mean, Standard deviation, Median, Range, Minimum, Maximum, Frequency (relative, absolute), Mode
II.4.2	What are the motives for you not to participate in a randomised controlled trial?	nominal	N = not specified	Frequency (relative, absolute), Mode
II.4.2.1	No control over intervention allocation due to randomisation	.	1 = not selected; 2 = selected
II.4.2.2	Probable withholding of a method		1 = not selected; 2 = selected
II.4.2.3	Worse health outcomes expected due to different treatments	.	1 = not selected; 2 = selected
II.4.2.4	Less attention expected in control group	.	1 = not selected; 2 = selected
II.4.2.5	High burden due to additional examinations	.	1 = not selected; 2 = selected
II.4.2.6	Bad experiences		1 = not selected; 2 = selected
II.4.2.7	Others		1 = not selected; 2 = selected
	[text box]		free answers
II.4.2.8	There are no relevant reasons for me not to participate in a randomised controlled trial.	.	1 = not selected; 2 = selected
II.5	Observational studies
II.5.1	How willing are you to participate in an observational study?	metric	Scale from 1 to 100; 1 = low; 100 = high N = not specified	Mean, Standard deviation, Median, Range, Minimum, Maximum, Frequency (relative, absolute), Mode
II.5.2	What are the motives for you not to participate in an observational study?	nominal	N = not specified	Frequency (relative, absolute), Mode
II.5.2.1	No benefit for me or people close to me expected		1 = not selected; 2 = selected
II.5.2.2	No benefit for others expected		1 = not selected; 2 = selected
II.5.2.3	High burden due to additional examinations	.	1 = not selected; 2 = selected
II.5.2.4	Lack of benefit due to absence of a (direct) control group		1 = not selected; 2 = selected
II.5.2.5	Bad experiences		1 = not selected; 2 = selected
II.5.2.6	Others		1 = not selected; 2 = selected
	[text box]		free answers
II.5.2.7	There are no relevant reasons for me not to participate in an observational study.		1 = not selected; 2 = selected
	Willingness to support				if I.4.a.1 = 1
II.6	Are you generally willing to support a scientific study on a medical examination or treatment method if this method is already used in medical care?	nominal	1 = yes; 2 = no; N = not specified	Frequency (relative, absolute), Mode
II.7	What motives enhance your willingness to support the study?	nominal	N = not specified	Frequency (relative, absolute), Mode	if II.6 = 1
II.7.1	Interest		1 = not selected; 2 = selected
II.7.2	Personal relevance	.	1 = not selected; 2 = selected
II.7.3	Clinical relevance	.	1 = not selected; 2 = selected
II.7.4	Trust in study personnel	.	1 = not selected; 2 = selected
II.7.5	Financial compensation		1 = not selected; 2 = selected
II.7.6	Attention		1 = not selected; 2 = selected
II.7.7	Improvement of healthcare	.	1 = not selected; 2 = selected
II.7.8	Benefits for future patients	.	1 = not selected; 2 = selected
II.7.9	Improvement of quality of methods	.	1 = not selected; 2 = selected
II.7.10	(Good) integration of study tasks into daily life	.	1 = not selected; 2 = selected
II.7.11	Advantages for participating patients	.	1 = not selected; 2 = selected
II.7.12	Others		1 = not selected; 2 = selected
	[text box]		free answers
II.8	What motives strengthen your intention not to support the study?	nominal	N = not specified	Frequency (relative, absolute), Mode
II.8.1	Lack of interest	.	1 = not selected; 2 = selected
II.8.2	Lack of personal relevance	.	1 = not selected; 2 = selected
II.8.3	Lack of clinical relevance	.	1 = not selected; 2 = selected
II.8.4	Lack of trust in study personnel	.	1 = not selected; 2 = selected
II.8.5	Insufficient compensation		1 = not selected; 2 = selected
II.8.6	Poor attention		1 = not selected; 2 = selected
II.8.7	Lack of necessity	.	1 = not selected; 2 = selected
II.8.8	Lack of benefits	.	1 = not selected; 2 = selected
II.8.9	Poor integration of study tasks into daily life	.	1 = not selected; 2 = selected
II.8.10	Strain and negative impact for participants	.	1 = not selected; 2 = selected
II.8.11	Others		1 = not selected; 2 = selected
	[text box]		free answers
II.8.12	There are no relevant reasons for me not to support the study.		1 = not selected; 2 = selected
II.9	Randomised controlled trials
II.9.1	How willing are you to support a randomised controlled trial?	metric	Scale from 1 to 100; 1 = low; 100 = high N = not specified	Mean, Standard deviation, Median, Range, Minimum, Maximum, Frequency (relative, absolute), Mode
II.9.2	What are the motives for you not to support a randomised controlled trial?	nominal	N = not specified	Frequency (relative, absolute), Mode
II.9.2.1	No control over intervention allocation due to randomisation	.	1 = not selected; 2 = selected
II.9.2.2	Withholding a method from the control group		1 = not selected; 2 = selected
II.9.2.3	Worse health outcomes expected due to different treatments	.	1 = not selected; 2 = selected
II.9.2.4	Less attention expected in control group	.	1 = not selected; 2 = selected
II.9.2.5	High burden for participants due to additional examinations	.	1 = not selected; 2 = selected
II.9.2.6	Bad experience		1 = not selected; 2 = selected
II.9.2.7	Others		1 = not selected; 2 = selected
	[text box]		free answers
II.9.2.8	There are no relevant reasons for me not to support a randomised controlled trial.	.	1 = not selected; 2 = selected
II.10	Observational studies
II.10.1	How willing are you to support an observational study?	metric	Scale from 1 to 100; 1 = low; 100 = high N = not specified	Mean, Standard deviation, Median, Range, Minimum, Maximum, Frequency (relative, absolute), Mode
II.10.2	What are the motives for you not to support an observational study?	nominal	N = not specified	Frequency (relative, absolute), Mode
II.10.2.1	Lack of benefit for participants expected	.	1 = not selected; 2 = selected
II.10.2.2	High burden for participants due to additional examinations	.	1 = not selected; 2 = selected
II.10.2.3	Lack of benefit due to absence of (direct) control group		1 = not selected; 2 = selected
II.10.2.4	Bad experience		1 = not selected; 2 = selected
II.10.2.5	Others		1 = not selected; 2 = selected
	[text box]		free answers
II.10.2.6	There are no relevant reasons for me not to support an observational study.		1 = not selected; 2 = selected
	III) Healthcare provider				if I.1.b = 2
	Willingness to support
III.1	Are you generally willing to support a scientific study on a medical examination or treatment method if this method is already used in medical care?	nominal	1 = yes; 2 = no; N = not specified	Frequency (relative, absolute), Mode
III.2	What motives enhance your willingness to support the study?	nominal	N = not specified	Frequency (relative, absolute), Mode	if III.1 = 1
III.2.1	Interest	.	1 = not selected; 2 = selected
III.2.2	Personal relevance	.	1 = not selected; 2 = selected
III.2.3	Trust in study personnel	.	1 = not selected; 2 = selected
III.2.4	Financial compensation	.	1 = not selected; 2 = selected
III.2.5	Attention	.	1 = not selected; 2 = selected
III.2.6	Improvement of healthcare	.	1 = not selected; 2 = selected
III.2.7	Benefits for future patients	.	1 = not selected; 2 = selected
III.2.8	Improvement of quality of methods	.	1 = not selected; 2 = selected
III.2.9	Provision of additional data	.	1 = not selected; 2 = selected
III.2.10	Marketing	.	1 = not selected; 2 = selected
III.2.11	Good integration of study tasks into daily life	.	1 = not selected; 2 = selected
III.2.12	Advantages for participating patients	.	1 = not selected; 2 = selected
III.2.13	Others		1 = not selected; 2 = selected
	[text box]		free answers
III.3	What motives strengthen your intention not to support the study?	nominal	N = not specified	Frequency (relative, absolute), Mode
III.3.1	Lack of interest	.	1 = not selected; 2 = selected
III.3.2	Lack of personal relevance	.	1 = not selected; 2 = selected
III.3.3	Lack of trust in study personnel	.	1 = not selected; 2 = selected
III.3.4	Insufficient compensation	.	1 = not selected; 2 = selected
III.3.5	Poor attention	.	1 = not selected; 2 = selected
III.3.6	Lack of necessity	.	1 = not selected; 2 = selected
III.3.7	Lack of benefits	.	1 = not selected; 2 = selected
III.3.8	Lack of resources	.	1 = not selected; 2 = selected
III.3.9	Negative marketing	.	1 = not selected; 2 = selected
III.3.10	Poor integration of study tasks into daily life	.	1 = not selected; 2 = selected
III.3.11	Strain and negative impact for participants	.	1 = not selected; 2 = selected
III.3.12	Others		1 = not selected; 2 = selected
	[text box]		free answers
III.3.13	There are no relevant reasons for me not to support the study.		1 = not selected; 2 = selected
III.4	Randomised controlled trials
III.4.1	How willing are you to support a randomised controlled trial?	metric	Scale from 1 to 100; 1 = low; 100 = high N = not specified	Mean, Standard deviation, Median, Range, Minimum, Maximum, Frequency (relative, absolute), Mode
III.4.2	What are the motives for you not to support a randomised controlled trial?	nominal	N = not specified	Frequency (relative, absolute), Mode
III.4.2.1	No control over intervention allocation due to randomisation	.	1 = not selected; 2 = selected
III.4.2.2	Probable disagreement with assigned method	.	1 = not selected; 2 = selected
III.4.2.3	Withholding a method from the control group		1 = not selected; 2 = selected
III.4.2.4	Worse health outcomes expected due to different treatments	.	1 = not selected; 2 = selected
III.4.2.5	Less attention expected in control group	.	1 = not selected; 2 = selected
III.4.2.6	High burden for myself/ working group/ institution	.	1 = not selected; 2 = selected
III.4.2.7	High burden for participants due to additional examinations	.	1 = not selected; 2 = selected
III.4.2.8	Bad experiences		1 = not selected; 2 = selected
III.4.2.9	Too laborious	.	1 = not selected; 2 = selected
III.4.2.10	Others		1 = not selected; 2 = selected
	[text box]		free answers
III.4.2.11	There are no relevant reasons for me not to support a randomised controlled trial.		1 = not selected; 2 = selected
III.5	Observational studies
III.5.1	How willing are you to support an observational study?	metric	Scale from 1 to 100; 1 = low; 100 = high N = not specified	Mean, Standard deviation, Median, Range, Minimum, Maximum, Frequency (relative, absolute), Mode
III.5.2	What are the motives for you not to support an observational study?		N = not specified	Frequency (relative, absolute), Mode
III.5.2.1	Low certainty of findings	.	1 = not selected; 2 = selected
III.5.2.2	No benefit for me/ working group/ institution expected	.	1 = not selected; 2 = selected
III.5.2.3	No benefit for participants expected	.	1 = not selected; 2 = selected
III.5.2.4	Lack of benefit due to absence of control group	.	1 = not selected; 2 = selected
III.5.2.5	Bad experiences		1 = not selected; 2 = selected
III.5.2.6	Others		1 = not selected; 2 = selected
	[text box]		free answers
III.5.2.7	There are no relevant reasons for me not to support an observational study.		1 = not selected; 2 = selected
	IV) Scientists				if I.1.c = 2
	Willingness to carryout
IV.1	Are you generally willing to carry out a scientific study on a medical examination or treatment method if this method is already used in medical care?	nominal	1 = yes; 2 = no; N = not specified	Frequency (relative, absolute), Mode
IV.2	What motives enhance your willingness to carry out the study?	nominal	N = not specified	Frequency (relative, absolute), Mode	if IV.1 = 1
IV.2.1	Interest	.	1 = not selected; 2 = selected
IV.2.2	Personal relevance	.	1 = not selected; 2 = selected
IV.2.3	Attention	.	1 = not selected; 2 = selected
IV.2.4	Financial compensation	.	1 = not selected; 2 = selected
IV.2.5	Improvement of healthcare	.	1 = not selected; 2 = selected
IV.2.6	Benefits for future patients	.	1 = not selected; 2 = selected
IV.2.7	Improvement of quality of methods	.	1 = not selected; 2 = selected
IV.2.8	Provision of additional data	.	1 = not selected; 2 = selected
IV.2.9	Marketing	.	1 = not selected; 2 = selected
IV.2.10	Integration of study tasks into existing structures	.	1 = not selected; 2 = selected
IV.2.11	Access to volunteers		1 = not selected; 2 = selected
IV.2.12	Access to cooperating experts	.	1 = not selected; 2 = selected
IV.2.13	Benefits for participating test persons	.	1 = not selected; 2 = selected
IV.2.14	Further use of resources	.	1 = not selected; 2 = selected
IV.2.15	Others		1 = not selected; 2 = selected
	[text box]		free answers
IV.3	What motives strengthen your intention not to carry out the study?	nominal	N = not specified	Frequency (relative, absolute), Mode
IV.3.1	Lack of interest	.	1 = not selected; 2 = selected
IV.3.2	Lack of personal relevance	.	1 = not selected; 2 = selected
IV.3.3	Poor attention	.	1 = not selected; 2 = selected
IV.3.4	Insufficient compensation	.	1 = not selected; 2 = selected
IV.3.5	Insufficient research funds	.	1 = not selected; 2 = selected
IV.3.6	Negative marketing	.	1 = not selected; 2 = selected
IV.3.7	Lack of necessity	.	1 = not selected; 2 = selected
IV.3.8	Lack of benefits	.	1 = not selected; 2 = selected
IV.3.9	Strain and negative impact for participants	.	1 = not selected; 2 = selected
IV.3.10	Missing integration of study tasks into existing structures	.	1 = not selected; 2 = selected
IV.3.11	Insufficient access to volunteers	.	1 = not selected; 2 = selected
IV.3.12	Insufficient access to experts	.	1 = not selected; 2 = selected
IV.3.13	Lack of further use of resources	.	1 = not selected; 2 = selected
IV.3.14	Problems in implementation	.	1 = not selected; 2 = selected
IV.3.15	Lack of resources	.	1 = not selected; 2 = selected
IV.3.16	Limitations in methods	.	1 = not selected; 2 = selected
IV.3.17	Others		1 = not selected; 2 = selected
	[text box]		free answers
IV.3.18	There are no relevant reasons for me not to carry out the study.		1 = not selected; 2 = selected
IV.4	Randomised controlled trials
IV.4.1	How willing are you to carry out a randomised controlled trial?	metric	Scale from 1 to 100; 1 = low; 100 = high N = not specified	Mean, Standard deviation, Median, Range, Minimum, Maximum, Frequency (relative, absolute), Mode
IV.4.2	What are the motives for you not to carry out a randomised controlled trial?	nominal	N = not specified	Frequency (relative, absolute), Mode
IV.4.2.1	High implementation costs	.	1 = not selected; 2 = selected
IV.4.2.2	High demand for time and personnel	.	1 = not selected; 2 = selected
IV.4.2.3	High burden for participants due to additional examinations	.	1 = not selected; 2 = selected
IV.4.2.4	Expected difficulties in recruitment of volunteers	.	1 = not selected; 2 = selected
IV.4.2.5	High risk of discontinuation of the study expected due to lack of patients’ willingness to participate	.	1 = not selected; 2 = selected
IV.4.2.6	High risk of discontinuation of the study expected due to lack of healthcare providers’ willingness to engage		1 = not selected; 2 = selected
IV.4.2.7	No control over intervention allocation due to randomisation	.	1 = not selected; 2 = selected
IV.4.2.8	Probable disagreement with assigned method	.	1 = not selected; 2 = selected
IV.4.2.9	Withholding a method from the control group		1 = not selected; 2 = selected
IV.4.2.10	Worse health outcomes expected due to different treatments	.	1 = not selected; 2 = selected
IV.4.2.11	Bad experiences		1 = not selected; 2 = selected
IV.4.2.12	Lack of expertise/ experience		1 = not selected; 2 = selected
IV.4.2.13	Others		free answers
	[text box]
IV.4.2.14	There are no relevant reasons for me not to carry out a randomised controlled trial.		1 = not selected; 2 = selected
IV.5	Observational studies
IV.5.1	How willing are you to carry out an observational study?	metric	Scale from 1 to 100; 1 = low; 100 = high N = not specified	Mean, Standard deviation, Median, Range, Minimum, Maximum, Frequency (relative, absolute), Mode
IV.5.2	What are the motives for you not to support an observational study?	nominal	N = not specified	Frequency (relative, absolute), Mode
IV.5.2.1	High implementation costs	.	1 = not selected; 2 = selected
IV.5.2.2	High demand for time and personnel		1 = not selected; 2 = selected
IV.5.2.3	Difficulties expected in recruitment of volunteers		1 = not selected; 2 = selected
IV.5.2.4	Low certainty in findings	.	1 = not selected; 2 = selected
IV.5.2.5	No benefit for me/ working group/ institution expected	.	1 = not selected; 2 = selected
IV.5.2.6	No benefit for participants expected	.	1 = not selected; 2 = selected
IV.5.2.7	Lack of benefit due to absence of (direct) control group	.	1 = not selected; 2 = selected
IV.5.2.8	Bad experiences		1 = not selected; 2 = selected
IV.5.2.9	Lack of expertise/ experience		1 = not selected; 2 = selected
IV.5.2.10	Others		1 = not selected; 2 = selected
	[text box]		free answers
IV.5.2.11	There are no relevant reasons for me not to carryout an observational study.		1 = not selected; 2 = selected
	V) Private sector				if I.1.d = 2
	Willingness to support
V.1	Are you generally willing to support a scientific study on a medical examination or treatment method if this method is already used in medical care?	nominal	1 = yes; 2 = no; N = not specified	Frequency (relative, absolute), Mode
V.2	What motives enhance your willingness to support the study?	nominal	N = not specified	Frequency (relative, absolute), Mode	if V.1 = 1
V.2.1	Interest	.	1 = not selected; 2 = selected
V.2.2	Personal relevance	.	1 = not selected; 2 = selected
V.2.3	Attention	.	1 = not selected; 2 = selected
V.2.4	Trust in study personnel	.	1 = not selected; 2 = selected
V.2.5	Improvement of healthcare	.	1 = not selected; 2 = selected
V.2.6	Benefits for future patients	.	1 = not selected; 2 = selected
V.2.7	Improvement of quality of methods	.	1 = not selected; 2 = selected
V.2.8	Provision of additional data	.	1 = not selected; 2 = selected
V.2.9	Progress of own methods	.	1 = not selected; 2 = selected
V.2.10	Marketing for method	.	1 = not selected; 2 = selected
V.2.11	Marketing for company	.	1 = not selected; 2 = selected
V.2.12	Finance	.	1 = not selected; 2 = selected
V.2.13	Others		1 = not selected; 2 = selected
	[text box]		free answers
V.3	What motives strengthen your intention not to support the study?	nominal	N = not specified	Frequency (relative, absolute), Mode
V.3.1	Lack of interest	.	1 = not selected; 2 = selected
V.3.2	Lack of relevance	.	1 = not selected; 2 = selected
V.3.3	Lack of attention	.	1 = not selected; 2 = selected
V.3.4	Lack of trust in study personnel	.	1 = not selected; 2 = selected
V.3.5	Already sufficient evaluation	.	1 = not selected; 2 = selected
V.3.6	Lack of necessity	.	1 = not selected; 2 = selected
V.3.7	Lack of benefits	.	1 = not selected; 2 = selected
V.3.8	Additional costs	.	1 = not selected; 2 = selected
V.3.9	Negative marketing	.	1 = not selected; 2 = selected
V.3.10	Others		1 = not selected; 2 = selected
	[text box]		free answers
V.3.11	There are no relevant reasons for me not to support the study.		1 = not selected; 2 = selected
V.4	Randomised controlled trials
V.4.1	How willing are you to support a randomised controlled trial?	metric	Scale from 1 to 100; 1 = low; 100 = high N = not specified	Mean, Standard deviation, Median, Range, Minimum, Maximum, Frequency (relative, absolute), Mode
V.4.2	What are the motives for you not to support a randomised controlled trial?	nominal	N = not specified	Frequency (relative, absolute), Mode
V.4.2.1	Expected lack of profitability of study		1 = not selected; 2 = selected
V.4.2.2	No influence on comparator	.	1 = not selected; 2 = selected
V.4.2.3	Withholding method from the control group	.	1 = not selected; 2 = selected
V.4.2.4	Lack of relevance	.	1 = not selected; 2 = selected
V.4.2.5	Lack of interest	.	1 = not selected; 2 = selected
V.4.2.6	Lack of expertise/ experience		1 = not selected; 2 = selected
V.4.2.7	Others		1 = not selected; 2 = selected
	[text box]		free answers
V.4.2.8	There are no relevant reasons for me not to support a randomised controlled trial.	.	1 = not selected; 2 = selected
V.5	Observational studies
V.5.1	How willing are you to support an observational study?	metric	Scale from 1 to 100; 1 = low; 100 = high N = not specified	Mean, Standard deviation, Median, Range, Minimum, Maximum, Frequency (relative, absolute), Mode
V.5.2	What are the motives for you not to support an observational study?	nominal	N = not specified	Frequency (relative, absolute), Mode
V.5.2.1	Expected lack of profitability of study		1 = not selected; 2 = selected
V.5.2.2	Low certainty in findings	.	1 = not selected; 2 = selected
V.5.2.3	Confounding due to low adherence and high drop-out	.	1 = not selected; 2 = selected
V.5.2.4	Lack of benefit due to absence of (direct) control group	.	1 = not selected; 2 = selected
V.5.2.5	Lack of interest	.	1 = not selected; 2 = selected
V.5.2.6	Lack of expertise/ experience		1 = not selected; 2 = selected
V.5.2.7	Others		1 = not selected; 2 = selected
	[text box]		free answers
V.5.2.8	There are no relevant reasons for me not to support an observational study.		1 = not selected; 2 = selected
	Willingness to carryout
V.6	Are you generally willing to carry out a scientific study on a medical examination or treatment method if this method is already used in medical care?	nominal	1 = yes; 2 = no; N = not specified	Frequency (relative, absolute), Mode
V.7	What motives enhance your willingness to carry out the study?	nominal	N = not specified	Frequency (relative, absolute), Mode	if V.6 = 1
V.7.1	Interest	.	1 = not selected; 2 = selected
V.7.2	Personal relevance		1 = not selected; 2 = selected
V.7.3	Attention		1 = not selected; 2 = selected
V.7.4	Choice of study personnel	.	1 = not selected; 2 = selected
V.7.5	Choice of methods	.	1 = not selected; 2 = selected
V.7.6	Improvement of healthcare	.	1 = not selected; 2 = selected
V.7.7	Benefits for future patients	.	1 = not selected; 2 = selected
V.7.8	Improvement of quality of methods	.	1 = not selected; 2 = selected
V.7.9	Provision of additional data	.	1 = not selected; 2 = selected
V.7.10	Progress of own methods	.	1 = not selected; 2 = selected
V.7.11	Marketing for method	.	1 = not selected; 2 = selected
V.7.12	Marketing for company	.	1 = not selected; 2 = selected
V.7.13	Integration of study tasks into existing structures	.	1 = not selected; 2 = selected
V.7.14	Access to volunteers		1 = not selected; 2 = selected
V.7.15	Access to cooperating experts	.	1 = not selected; 2 = selected
V.7.16	Others		free answers
	[text box]
V.8	What motives strengthen your intention not to carry out the study?	nominal	N = not specified	Frequency (relative, absolute), Mode
V.8.1	Lack of interest	.	1 = not selected; 2 = selected
V.8.2	Lack of relevance	.	1 = not selected; 2 = selected
V.8.3	Lack of attention	.	1 = not selected; 2 = selected
V.8.4	Finance	.	1 = not selected; 2 = selected
V.8.5	Already sufficient evaluation	.	1 = not selected; 2 = selected
V.8.6	Lack of necessity	.	1 = not selected; 2 = selected
V.8.7	Lack of benefits	.	1 = not selected; 2 = selected
V.8.8	Additional costs	.	1 = not selected; 2 = selected
V.8.9	Negative marketing	.	1 = not selected; 2 = selected
V.8.10	Missing integration of study tasks into existing structures	.	1 = not selected; 2 = selected
V.8.11	Access to cooperating experts	.	1 = not selected; 2 = selected
V.8.12	Difficulties in implementation	.	1 = not selected; 2 = selected
V.8.13	Limitations in methods	.	1 = not selected; 2 = selected
V.8.14	Others		1 = not selected; 2 = selected
	[text box]	.	free answers
V.8.15	There are no relevant reasons for me not to carry out the study.		1 = not selected; 2 = selected
V.9	Randomised controlled trials
V.9.1	How willing are you to carry out a randomised controlled trial?	metric	Scale from 1 to 100; 1 = low; 100 = high N = not specified	Mean, Standard deviation, Median, Range, Minimum, Maximum, Frequency (relative, absolute), Mode
V.9.2	What are the motives for you not to carry out a randomised controlled trial?	nominal	N = not specified	Frequency (relative, absolute), Mode
V.9.2.1	Expected lack of profitability of study	.	1 = not selected; 2 = selected
V.9.2.2	High demand for time and personnel	.	1 = not selected; 2 = selected
V.9.2.3	Difficulties expected in recruitment of volunteers	.	1 = not selected; 2 = selected
V.9.2.4	High risk of discontinuation of the study expected due to lack of patients’ willingness to participate	.	1 = not selected; 2 = selected
V.9.2.5	High risk of discontinuation of the study expected due to lack of healthcare providers’ willingness to engage	.	1 = not selected; 2 = selected
V.9.2.6	Withholding method from the control group	.	1 = not selected; 2 = selected
V.9.2.7	Lack of relevance	.	1 = not selected; 2 = selected
V.9.2.8	Lack of interest		1 = not selected; 2 = selected
V.9.2.9	Lack of expertise/ experience		1 = not selected; 2 = selected
V.9.2.10	Others		1 = not selected; 2 = selected
	[text box]		free answers
V.9.2.11	There are no relevant reasons for me not to carry out a randomised controlled trial.		1 = not selected; 2 = selected
V.10	Observational studies
V.10.1	How willing are you to carry out an observational study?	metric	Scale from 1 to 100; 1 = low; 100 = high N = not specified	Mean, Standard deviation, Median, Range, Minimum, Maximum, Frequency (relative, absolute), Mode
V.10.2	What are the motives for you not to carry out an observational study?	nominal	N = not specified	Frequency (relative, absolute), Mode
V.10.2.1	Expected lack of profitability of study	.	1 = not selected; 2 = selected
V.10.2.2	High demand for time and personnel		1 = not selected; 2 = selected
V.10.2.3	Low certainty in findings	.	1 = not selected; 2 = selected
V.10.2.4	Difficulties expected in recruitment of volunteers	.	1 = not selected; 2 = selected
V.10.2.5	Confounding due to low adherence and high drop-out	.	1 = not selected; 2 = selected
V.10.2.6	Lack of benefit due to absence of (direct) control group	.	1 = not selected; 2 = selected
V.10.2.7	Lack of interest	.	1 = not selected; 2 = selected
V.10.2.8	Lack of expertise/ experience		1 = not selected; 2 = selected
V.10.2.9	Others		1 = not selected; 2 = selected
	[text box]		free answers
V.10.2.10	There are no relevant reasons for me not to carry out an observational study.		1 = not selected; 2 = selected
	VI) Additional comments				all
VI.1	Comments
	[text box]		free answers

## Sheet: Data
Case ID	I.1.a	I.1.b	I.1.c	I.1.d	I.2	I.3	I.4.a.1	I.4.a.2	I.4.a.3	I.4.b.c	I.4.d	II.1	II.2.1	II.2.2	II.2.3	II.2.4	II.2.5	II.2.6	II.2.7	II.2.8	II.2.9	II.2.10	II.2.11		II.3.1	II.3.2	II.3.3	II.3.4	II.3.5	II.3.6	II.3.7	II.3.8	II.3.9	II.3.10		II.3.11	II.4.1	II.4.2.1	II.4.2.2	II.4.2.3	II.4.2.4	II.4.2.5	II.4.2.6	II.4.2.7		II.4.2.8	II.5.1	II.5.2.1	II.5.2.2
400	1	1	1	2	2	4					4
402	2	1	1	1	1	5	1	3	2			1	1	1	1	1	1	2	2	2	1	1	1		1	1	1	1	1	1	1	1	2	1		1	32	2	2	2	1	1	1	1		1	100	1	1
403	1	1	2	1	2	3				5
405	1	1	2	1	2	3				4
406	1	1	2	1	1	4				5
410	1	2	2	1	1	3				5
417	2	1	1	1	1	4	1	3	2			1	2	1	1	1	1	1	1	2	1	2	1		1	1	1	1	1	1	1	2	2	1		1	81	1	1	1	1	1	1	1		2	84	1	1
419	1	2	2	1	1	4				5
420	2	1	1	1	2	6	1	4	2			1	1	1	1	1	1	2	2	2	1	1	1		1	1	1	1	1	2	2	1	2	1		1	88	1	1	1	1	1	1	1		2	42	1	1
421	2	1	1	1	1	6	1	2	1			1	1	1	1	1	1	2	2	2	1	1	1		1	1	1	1	1	1	1	1	1	1		2	75	1	1	1	1	1	1	1		2	80	1	1
424	2	1	1	1			1					1	1	1	2	1	1	2	1	2	1	1	1		1	1	1	1	1	1	1	1	1	1		2	53	1	1	1	1	1	1	1		2	77	1	1
427	2	1	1	1								1	1	1	1	1	1	2	2	2	1	1	1		1	1	1	1	1	1	1	1	1	1		2
428	1	2	1	1	2	5				3
431	2	1	1	1	1	2	2		2			1	2	2	1	2	1	1	1	1	1	1	1		1	2	1	2	1	1	1	1	2	1		1	53	1	2	2	2	1	1	1		1	92	1	1
432	1	1	2	1
434	1	1	1	2	2	4					4
435	2	1	1	1								1	1	2	1	1	1	2	1	2	1	1	1		1	2	1	1	1	1	1	2	2	1		1
437	2	1	1	1	2	4	2		1			1	2	2	1	1	1	1	1	2	1	1	1		1	1	2	1	1	1	1	2	1	1		1	100	1	1	1	1	1	1	1		2	10	1	1
438	2	1	1	1	2	6	1	4	2			1	2	1	1	1	1	2	2	1	1	1	1		1	1	1	1	1	1	1	1	1	1		2	52	2	2	1	1	1	1	1		1	76	1	1
452	2	1	1	1	1	3	2		2			1	1	2	1	1	1	1	2	1	1	2	1		1	1	2	1	1	1	1	2	2	1		1	78	1	2	1	1	1	1	1		1	97	1	1
456	2	1	1	1	1	3	2		1			1	1	1	1	1	1	1	2	2	1	2	1		1	1	1	1	1	1	1	1	1	2	ich habe Sorge, dadurch nicht die beste für mich zugeschnittene Behandlung zu bekommen	1	5	2	2	2	1	2	1	1		1	48	1	1
460	2	1	1	1	2	3	2		2			1	2	2	1	1	1	2	1	1	1	1	1		1	1	2	1	1	1	1	2	1	1		1	100	1	1	1	1	1	1	1		2	100	1	1
462	1	2	1	1	2	5				3
465	1	2	1	1	1	3				2
467	2	1	1	1	1	3	2		1			1	1	2	1	1	1	2	1	2	1	1	1		1	1	2	1	1	1	1	2	2	1		1	100	1	1	1	1	1	1	1		2	100	1	1
477	1	2	1	1	1	2				2
478	2	1	1	1	2	3	2		3			1	1	1	1	1	1	2	2	2	1	1	1		1	1	2	2	1	1	1	2	1	1		1	100	1	1	1	1	1	1	1		2	100	1	1
482	1	2	1	1	2	4				2
488	1	2	2	1	3	4				2
492	1	2	1	1	1	4				2
494	1	2	1	1	1	3				1
514	1	1	2	1	1	3				5
515	2	1	1	1	1	6	1	3	1			1	2	2	1	1	1	1	1	1	1	1	1		1	1	1	1	1	2	2	2	1	1		1	49	2	1	2	1	1	1	1		1	30	1	1
516	1	2	1	1	2	1				2
523	1	2	1	1	1	2				1
524	1	2	1	1	2	3				1
532	1	2	1	1	1	5				2
544	2	1	1	1	1	4	2		1			1	2	1	2	1	1	1	1	1	1	2	1		2	1	1	1	1	1	2	2	1	1		1	14	2	1	1	1	1	1	1		1	39	1	1
545	1	1	1	2
548	2	1	1	1	1	2	2		1			1	1	2	2	1	1	1	1	1	1	2	1		1	2	1	1	1	1	1	2	2	1		1	63	1	2	1	1	1	1	1		1	60	1	1
549	2	1	1	1	1	4	2		1			1	2	1	1	1	1	2	2	1	1	1	1		1	1	1	1	1	1	1	1	1	1		2	83	1	1	1	1	1	1	1		2	31	1	1
550	1	2	2	1	2	4				5
551	1	2	1	1
553	1	2	1	1
555	1	2	1	1	1	4				2
557	2	1	1	1	2	5	1	3	2			1	2	2	2	1	1	1	1	1	1	1	1		1	1	2	1	1	2	1	2	1	1		1	52	2	2	1	1	1	1	1		1	97	1	1
558	1	2	2	1	2	3				2
561	1	2	1	1	2	2				3
564	1	1	2	1	1	2				3
569	1	2	1	1	2	5				2
570	1	2	1	1	1	5				2
571	1	2	1	1	1	5				1
572	1	2	1	1
573	1	2	1	1	2	3				2
574	2	1	1	1								2													1	1	1	1	1	1	1	2	1	1		1	N
575	1	2	1	1	1	5				1
576	1	2	1	1	2	N				2
581	1	2	1	1	2	3				1
582	2	1	1	1	1	1	2		2			1	1	2	1	2	1	1	1	1	1	2	1		2	2	1	1	1	2	1	1	1	1		1	70	2	1	1	2	1	1	1		1	73	1	1
584	1	2	1	1	2	2				2
585	1	2	2	1	1	2				2
587	1	2	1	1
588	1	2	1	1
589	1	2	1	1	1	6				2
590	1	2	1	1	2	4				2
591	1	2	1	1	2	1				1
593	1	2	1	1	1	3				1
594	1	2	1	1	1	4				2
596	1	2	1	1
598	1	2	2	1
599	1	2	1	1	1	4				1
601	1	1	2	1	1	5				5
607	1	2	1	1	1	3				2
609	1	1	2	1	1	2				3
610	1	2	1	1	1	3				1
612	1	2	2	1	1	3				4
613	1	2	1	1	1	5				4
616	1	1	2	1	1	4				5
617	1	1	2	1	1	5				2
618	1	1	2	1	1	3				2
619	1	1	2	1	2	5				3
621	1	1	2	1	1	3				2
622	1	2	2	1	2	3				3
623	1	2	1	1	2	5				2
624	2	1	1	1	2	4	1	2	2			1	2	2	1	1	1	2	1	1	1	1	1		1	1	2	1	1	1	1	2	2	1		1	53	1	2	1	1	1	1	1		1	100	1	1
625	1	2	1	1	2	5				1
633	1	2	1	1
635	2	1	1	1			1					1	2	2	1	1	1	2	1	1	1	1	1		1	1	1	1	1	1	1	1	1	1		2	82	2	1	1	1	1	1	1		1	84	1	1
636	1	1	2	1	1	4				3
637	2	1	1	1	1	5	1	3	1			1	1	2	1	1	1	1	2	2	1	1	1		1	1	2	1	1	1	1	2	2	1		1	63	1	1	1	1	1	1	1		1	79	2	2
643	2	2	2	1	1	4	2		2			1	1	1	1	1	1	2	2	2	1	1	1		1	1	1	1	1	1	1	1	1	1		2	100	1	1	1	1	1	1	1		2	72	1	1
644	1	1	2	1	1	3				2
645	1	2	2	1	2	4				4
649	2	2	1	1	1	2	2		1	2		1	1	2	2	2	1	1	1	1	1	1	1		1	1	1	1	1	1	1	1	2	1		1	34	1	2	2	1	1	1	1		1	62	1	1
650	2	1	1	1	1	5	2		1			1	1	1	1	2	1	1	1	2	2	1	1		1	1	1	2	1	1	1	2	2	1		1	77	1	2	1	1	1	1	1		1	100	1	1
651	2	2	1	1	2	5	2		2	5		2													2	1	1	1	1	2	2	1	1	1		1	15	2	2	2	1	2	1	1		1	20	2	2
655	1	2	1	1	1	4				1
660	2	1	1	1	1	5	1	4	2			1	1	2	1	1	1	1	1	1	1	1	1		1	1	1	1	1	1	1	1	1	1		2	74	1	1	1	1	1	1	1		2	77	1	1
663	1	2	1	1	2	3				1
665	2	1	1	1								1	2	1	1	1	1	1	2	2	1	1	1
666	1	2	1	1	1	4				2
671	1	2	1	1
673	1	2	1	1	1	5				1
674	1	1	2	1	1	3				3
675	2	1	2	1	2	6	1	4	1	4		1	1	2	1	1	1	2	1	1	1	2	1		1	2	1	1	1	1	1	1	1	2	keine Teilnahme an Studien, die noch nicht eingeführte Methoden untersuchen	1	7	2	1	1	1	1	1	1		1	84	1	1
677	1	1	2	1	2	4				4
678	1	2	1	1	1	4				1
679	1	2	1	1	2	3				1
683	2	1	1	1	1	2	2		2			1	2	2	1	1	1	1	2	1	1	1	1		1	1	1	1	1	1	1	1	1	1		2	48	1	1	1	1	2	1	1		1	100	1	1
684	1	2	1	1	1	3				2
685	1	1	2	1
702	1	2	1	1	2	5				1
703	1	2	2	1	2	3				2
709	1	2	1	1	2	2				2
713	1	2	1	1	1	2				2
723	1	2	1	1	2	3				2
724	1	1	1	2	1	3					2
726	1	1	1	2	1	5					4
731	2	1	1	1	2	4	2		2			1	1	2	1	1	1	2	1	2	1	1	1		1	1	1	1	1	1	2	1	1	1		1	100	1	1	1	1	1	1	1		2	99	1	1
732	1	1	1	2	2	4					4
739	1	1	1	2	3	3					3
747	1	1	1	2	2	3					3
749	2	1	1	1	2	6	1	3	1			1	2	2	1	1	1	1	2	1	1	1	1		1	2	2	1	1	1	1	1	1	1		1	97	1	1	1	1	1	1	1		2	100	1	1
797	1	1	2	2	2	6				5	4
804	2	1	1	1								1	1	1	1	1	1	1	1	2	1	1	1		1	1	1	1	1	1	1	1	1	1		2
807	2	1	2	1			2					1	1	2	2	1	1	1	1	1	2	1	1		1	1	2	1	1	1	1	2	2	1		1	67	1	1	2	2	2	1	1		1	82	1	1
813	1	1	2	1	1	2				3
814	2	1	2	1	1	3	2		1	3		1	2	1	1	1	1	2	1	2	1	1	1		1	1	1	1	1	1	1	1	1	1		2	88	1	1	1	1	1	1	1		2	84	1	1
822	1	2	2	1	1	2				2
845	1	1	1	2	2	4					3
869	1	2	1	1	1	5				1
871	1	1	1	2	1	2					2
875	1	1	1	2	N	N					3
876	1	1	2	1	1	2				1
879	1	1	2	1	1	3				2
884	2	1	2	1	1	2	2		2	1		1	2	1	1	1	1	1	2	2	1	1	1		1	1	2	2	1	1	1	2	1	1		1	85	1	1	1	1	1	1	1		2	86	1	1
886	1	2	2	1	1	3				3
888	2	1	1	1	2	5	1	2	2			1	1	2	2	1	1	1	2	1	1	1	1		1	2	2	1	1	1	1	1	1	1		1	85	1	2	1	1	1	1	1		1	100	1	1
889	1	1	2	2	2	4				4	4
893	1	1	2	1	1	2				1
910	1	1	2	1	1	3				2
913	1	2	1	1	1	3				1
920	1	2	1	1
925	2	1	2	1	1	2	2		1	2		2													1	1	2	1	1	2	1	2	1	1		1	77	1	2	1	1	2	1	1		1	52	1	2
932	2	1	1	1	1	4	2		2			1	1	1	1	1	1	2	2	2	1	1	1		1	1	1	1	1	1	1	2	1	1		1	27	2	2	1	1	1	1	1		1	50	1	1
938	2	1	2	1	1	3	2		2	2		1	1	1	1	1	1	2	2	2	1	1	1		1	1	2	1	1	1	1	2	2	1		1	100	1	1	1	1	1	1	1		2	99	1	1
941	1	2	1	1	1	3				1
943	2	1	1	1	1	2	2		1			2													1	1	2	1	1	1	1	2	2	1		1	15	2	2	2	1	1	1	1		1	62	1	1
954	2	1	1	1	1	4	1	2	2			1	1	2	2	1	1	1	2	1	1	1	1		1	1	1	1	1	1	1	2	2	1		1	80	1	2	2	1	1	1	1		1	100	1	1
958	1	1	2	1	1	5				5
966	1	2	1	1	1	4				2
969	1	1	2	1
975	2	1	1	1	1	5	1	3	2			1	1	1	2	1	1	2	1	2	1	1	1		1	1	1	1	1	1	1	2	2	1		1	63	1	2	1	2	2	1	1		1	77	1	1
980	1	1	2	1	1	3				3
Mean																																					65.4878										75.7317
Standard deviation																																					28.5457										25.1197
Median						4	2		2	2	3.5																										74										82
Minimum						1	1		1	1	2																										5										10
Maximum						6	2		3	5	4																										100										100
Range						5	1		2	4	2																										95										90
Mode	1	1	1	1	1	3	2	3	2	2	4	1	1	2	1	1	1	1	1	2	1	1	1		1	1	1	1	1	1	1	2	1	1		1	100	1	1	1	1	1	1	1		1	100	1	1
Valid answers	154	154	154	154	131	130	41	15	38	91	12	46	42	42	42	42	42	42	42	42	42	42	42		45	45	45	45	45	45	45	45	45	45		45	41	41	41	41	41	41	41	41		41	41	41	41
Frequency (absolute)
1	108	82	106	141	81	3	17	0	16	23	0	42	26	20	33	38	42	22	23	20	40	35	42		42	38	30	41	45	39	40	22	28	43		34		29	24	32	37	35	41	41		25		39	38
2	46	72	48	13	48	21	24	4	21	37	2	4	16	22	9	4	0	20	19	22	2	7	0		3	7	15	4	0	6	5	23	17	2		11		12	17	9	4	6	0	0		16		2	3
3					2	40		7	1	13	4
4						32		4	0	7	6
5						26			0	11
6						8
Frequency (relative)
1	0.701299	0.532468	0.688312	0.915584	0.618321	0.0230769	0.414634	0	0.421053	0.252747	0	0.913043	0.619048	0.47619	0.785714	0.904762	1	0.52381	0.547619	0.47619	0.952381	0.833333	1		0.933333	0.844444	0.666667	0.911111	1	0.866667	0.888889	0.488889	0.622222	0.955556		0.755556		0.707317	0.585366	0.780488	0.902439	0.853659	1	1		0.609756		0.95122	0.926829
2	0.298701	0.467532	0.311688	0.0844156	0.366412	0.161538	0.585366	0.266667	0.552632	0.406593	0.166667	0.0869565	0.380952	0.52381	0.214286	0.0952381	0	0.47619	0.452381	0.52381	0.047619	0.166667	0		0.0666667	0.155556	0.333333	0.0888889	0	0.133333	0.111111	0.511111	0.377778	0.0444444		0.244444		0.292683	0.414634	0.219512	0.097561	0.146341	0	0		0.390244		0.0487805	0.0731707
3					0.0152672	0.307692		0.184211	0.0263158	0.142857	0.333333
4						0.246154		0.105263	0	0.0769231	0.5
5						0.2			0	0.120879
6						0.0615385
[truncated: 253 more columns]
