# Supplementary material for: Willingness to participate in, support or carry out scientific studies for benefit assessment of available medical interventions: A stakeholder survey
Source: PLoS One. 2022 Aug 12;17(8):e0271791. doi: 10.1371/journal.pone.0271791 (PMC9374247; doi:10.1371/journal.pone.0271791)
Supplement: S5 Appendix — (XLSX) [file pone.0271791.s005.xlsx]

## Sheet: Kodierung
Variabel	Beschreibung	Skalenniveau	Kodierung	Deskriptive Statistik	Sichtbarkeit
	I) Demographische Informationen
I.1	Welcher der folgenden Gruppen würden Sie sich hauptsächlich zuordnen?	nominal	-9 = keine der oben genannten	Häufigkeiten (relativ, absolut), Modus	alle
I.1.a	Patienten		1 = nicht ausgewählt; 2 = ausgewählt;
I.1.b	Ärzteschaft / Gesundheitsberufe		1 = nicht ausgewählt; 2 = ausgewählt;
I.1.c	Wissenschaftler		1 = nicht ausgewählt; 2 = ausgewählt;
I.1.d	Privater Sektor		1 = nicht ausgewählt; 2 = ausgewählt;
I.2	Bitte geben Sie Ihr Geschlecht an.	nominal	1 = weiblich; 2 = männlich; 3 = divers N = keine Angabe	Häufigkeiten (relativ, absolut), Modus	alle
I.3	Welcher Altersgruppe gehören Sie an?	ordinal	1 = 18 bis 24 Jahre; 2 = 25 bis 34 Jahre; 3 = 35 bis 44 Jahre; 4 = 45 bis 54 Jahre; 5 = 55 bis 64 Jahre; 6 = 65 Jahre und älter; N = keine Angabe	Median, Range, Minimum, Maximum, Häufigkeiten (relativ, absolut), Modus	alle
I.4	Erfahrung
I.4.a.1	Engagieren Sie sich als Patientenvertreter?	nominal	1 = Ja; 2 = Nein; N = keine Angabe	Häufigkeiten (relativ, absolut), Modus	wenn I.1.a = 2
I.4.a.2	Seit wie vielen Jahren engagieren Sie sich als Patientenvertreter?	ordinal	1 = < 1 Jahr; 2 = 1 bis 5 Jahre; 3 = 6 bis 10 Jahre; 4 = > 10 Jahre; N = keine Angabe	Median, Range, Minimum, Maximum, Häufigkeiten (relativ, absolut), Modus	wenn I.4.a.1 = 1
I.4.a.3	An wie vielen wissenschaftlichen Studien im Bereich Gesundheit/Medizin haben Sie bereits als Proband teilgenommen?	ordinal	1 = an keiner; 2 = 1 bis 5; 3 = 6 bis 10; 4 = 11 bis 15; 5 = >15; N = keine Angabe	Median, Range, Minimum, Maximum, Häufigkeiten (relativ, absolut), Modus	wenn I.1.a = 2
I.4.b.c	An wie vielen wissenschaftlichen Studien waren Sie bisher als Wissenschaftler beteiligt?	ordinal	1 = an keiner; 2 = 1 bis 5; 3 = 6 bis 10; 4 = 11 bis 15; 5 = >15; N = keine Angabe	Median, Range, Minimum, Maximum, Häufigkeiten (relativ, absolut), Modus	wenn I.1.b = 2 oder I.1.c = 2
I.4.d	Wie viele Jahre Berufserfahrung haben Sie im Bereich Medizin und Forschung?	ordinal	1 = < 1 Jahr; 2 = 1 bis 5 Jahre; 3 = 6 bis 10 Jahre; 4 = > 10 Jahre; N = keine Angabe	Median, Range, Minimum, Maximum, Häufigkeiten (relativ, absolut), Modus	wenn I.1.d = 2
	II) Patienten / Patientinnen				wenn I.1.a = 2
	Bereitschaft zur Teilnahme
II.1	Wären Sie grundsätzlich bereit an einer wissenschaftlichen Studie zu einer medizinischen Untersuchungs- oder Behandlungsmethode teilzunehmen, wenn diese Methode in der medizinischen Versorgung bereits eingesetzt wird?	nominal	1 = Ja; 2 = Nein; N = keine Angabe	Häufigkeiten (relativ, absolut), Modus
II.2	Welche Motive verstärken Ihre Bereitschaft an einer Studie dieser Art teilzunehmen?	nominal	N = keine Angabe	Häufigkeiten (relativ, absolut), Modus	wenn II.1 = 1
II.2.1	Interesse: Ich interessiere mich für medizinische Untersuchungs- oder Behandlungsmethoden.		1 = nicht ausgewählt; 2 = ausgewählt
II.2.2	Persönliche Relevanz: Die Fragestellung/Ergebnisse der Studie hat/haben eine Relevanz für meine eigene Person oder für Menschen, die mir nah stehen.	.	1 = nicht ausgewählt; 2 = ausgewählt
II.2.3	Empfehlung: Die Teilnahme an der Studie wird mir von einem Arzt oder Therapeuten empfohlen, dem ich vertraue.	.	1 = nicht ausgewählt; 2 = ausgewählt
II.2.4	Finanzielle Entschädigung: Ich erhalte eine finanzielle Entschädigung.		1 = nicht ausgewählt; 2 = ausgewählt
II.2.5	Aufmerksamkeit: Ich erhalte Anerkennung und Aufmerksamkeit von anderen.		1 = nicht ausgewählt; 2 = ausgewählt
II.2.6	Verbesserung der medizinischen Versorgung: Ich kann einen Beitrag leisten zur Verbesserung der medizinischen Versorgung in Deutschland.	.	1 = nicht ausgewählt; 2 = ausgewählt
II.2.7	Nutzen für zukünftige Patienten: Ich kann dazu beitragen, dass zukünftige Patienten eine bessere medizinische Versorgung erhalten.	.	1 = nicht ausgewählt; 2 = ausgewählt
II.2.8	Qualität der Methoden: Ich kann einen Beitrag dazu leisten, dass die Qualität von verfügbaren Untersuchungs- oder Behandlungsmethoden steigt.	.	1 = nicht ausgewählt; 2 = ausgewählt
II.2.9	Integrierbarkeit in den Alltag: Ich kann die Teilnahme an der Studie gut in meinen Alltag integrieren.		1 = nicht ausgewählt; 2 = ausgewählt
II.2.10	Gesundheitliche Vorteile: Ich erwarte durch die Teilnahme einen Vorteil für meine gesundheitliche Situation.	.	1 = nicht ausgewählt; 2 = ausgewählt
II.2.11	Sonstiges / Anmerkungen: [Textfeld]		1 = nicht ausgewählt; 2 = ausgewählt
	[Textfeld]		freie Antwort
II.3	Welche Motive bestärken Sie in der Absicht, an der Studie nicht teilzunehmen?	nominal	N = keine Angabe	Häufigkeiten (relativ, absolut), Modus
II.3.1	Mangelndes Interesse: Ich habe keine Interesse an medizinischen Untersuchungs- oder Behandlungsmethoden.	.	1 = nicht ausgewählt; 2 = ausgewählt
II.3.2	Fehlende Relevanz: Ich nehme keine Relevanz für mich oder Menschen, die mir nah stehen, wahr.	.	1 = nicht ausgewählt; 2 = ausgewählt
II.3.3	Fehlendes Vertrauen: Ich habe kein Vertrauen in die Personen bzw. in die medizinische Einrichtung, welche die Studie durchführen.	.	1 = nicht ausgewählt; 2 = ausgewählt
II.3.4	Zu geringe Entschädigung: Eine finanzielle Entschädigung ist nicht ausreichend, um den Aufwand, den ich habe, zu kompensieren.	.	1 = nicht ausgewählt; 2 = ausgewählt
II.3.5	Mangelnde Aufmerksamkeit: Ich erhalte keine Anerkennung und Aufmerksamkeit von anderen.	.	1 = nicht ausgewählt; 2 = ausgewählt
II.3.6	Fehlende Notwendigkeit: Ich sehe keine Notwendigkeit von Studien, wenn eine Untersuchungs- oder Behandlungsmethode bereits weit verfügbar ist.	.	1 = nicht ausgewählt; 2 = ausgewählt
II.3.7	Fehlender Nutzen: Ich sehe keinen Nutzen in Studien, wenn eine Untersuchungs- oder Behandlungsmethode bereits weit verfügbar ist.	.	1 = nicht ausgewählt; 2 = ausgewählt
II.3.8	Schlechte Integrierbarkeit in den Alltag: Ich kann die Teilnahme an der Studie nicht gut in meinen Alltag integrieren.	.	1 = nicht ausgewählt; 2 = ausgewählt
II.3.9	Belastungen und Beeinträchtigungen: Ich erwarte durch die Teilnahme eine erhöhte physische, psychische oder soziale Belastung oder gesundheitliche Beeinträchtigungen.	.	1 = nicht ausgewählt; 2 = ausgewählt
II.3.10	Sonstiges / Anmerkungen:		1 = nicht ausgewählt; 2 = ausgewählt
	[Textfeld]		freie Antwort
II.3.11	Es sprechen für mich keine relevanten Gründe gegen die Teilnahme an der Studie.		1 = nicht ausgewählt; 2 = ausgewählt
II.4	Randomisiert kontrollierte Studien
II.4.1	Wie hoch ist Ihre Bereitschaft an einer randomisiert kontrollierten Studie teilzunehmen?	metrisch	Skala von 1 bis 100; 1 = niedrig; 100 = hoch N = keine Angabe	Mittelwert, Standardabweichung, Median, Range, Minimum, Maximum, Häufigkeiten (relativ, absolut), Modus
II.4.2	Was spricht für Sie gegen die Teilnahme an einer randomisiert kontrollierten Studie?	nominal	N = keine Angabe	Häufigkeiten (relativ, absolut), Modus
II.4.2.1	Durch die zufällige Zuteilung in eine Gruppe habe ich keine Kontrolle darüber, welche Behandlung ich erhalten werde.	.	1 = nicht ausgewählt; 2 = ausgewählt
II.4.2.2	Mir wird möglicherweise eine medizinische Untersuchungs- oder Behandlungsmethode vorenthalten.		1 = nicht ausgewählt; 2 = ausgewählt
II.4.2.3	Durch die unterschiedliche Behandlung der Teilnehmer in den beiden Gruppen erwarte ich schlechtere gesundheitsbezogene Ergebnisse.	.	1 = nicht ausgewählt; 2 = ausgewählt
II.4.2.4	Ich befürchte weniger Aufmerksamkeit von meinem Arzt, Therapeuten oder anderem Studienpersonal zu erhalten, wenn ich der Kontrollgruppe zugeteilt werde.	.	1 = nicht ausgewählt; 2 = ausgewählt
II.4.2.5	Ich habe einen erhöhten Aufwand, da ich an Untersuchungen teilnehmen muss, welche über die Routineuntersuchungen hinausgehen.	.	1 = nicht ausgewählt; 2 = ausgewählt
II.4.2.6	Ich habe schlechte Erfahrungen mit dieser Art Studie gemacht.		1 = nicht ausgewählt; 2 = ausgewählt
II.4.2.7	Sonstiges		1 = nicht ausgewählt; 2 = ausgewählt
	[Textfeld]		freie Antwort
II.4.2.8	Es sprechen für mich keine relevanten Gründe gegen die Teilnahme an einer randomisiert kontrollierten Studie.	.	1 = nicht ausgewählt; 2 = ausgewählt
II.5	Beobachtungsstudien
II.5.1	Wie hoch ist Ihre Bereitschaft an einer Beobachtungsstudie teilzunehmen?	metrisch	Skala von 1 bis 100; 1 = niedrig; 100 = hoch N = keine Angabe	Mittelwert, Standardabweichung, Median, Range, Minimum, Maximum, Häufigkeiten (relativ, absolut), Modus
II.5.2	Was spricht für Sie gegen die Teilnahme an einer Beobachtungsstudie?	nominal	N = keine Angabe	Häufigkeiten (relativ, absolut), Modus
II.5.2.1	Ich nehme keinen Mehrwert für mich oder die mir nahe stehenden Personen wahr.		1 = nicht ausgewählt; 2 = ausgewählt
II.5.2.2	Ich nehme keinen Mehrwert für andere Betroffene wahr.		1 = nicht ausgewählt; 2 = ausgewählt
II.5.2.3	Ich habe einen erhöhten Aufwand, da ich an Untersuchungen teilnehmen muss, welche über die Routineuntersuchungen hinausgehen.	.	1 = nicht ausgewählt; 2 = ausgewählt
II.5.2.4	Ich sehe keinen Nutzen in Studien ohne eine direkte Vergleichsgruppe.		1 = nicht ausgewählt; 2 = ausgewählt
II.5.2.5	Ich habe schlechte Erfahrungen mit Studien dieser Art gemacht.		1 = nicht ausgewählt; 2 = ausgewählt
II.5.2.6	Sonstiges		1 = nicht ausgewählt; 2 = ausgewählt
	[Textfeld]		freie Antwort
II.5.2.7	Es sprechen für mich keine relevanten Gründe gegen die Teilnahme an einer Beobachtungsstudie.		1 = nicht ausgewählt; 2 = ausgewählt
	Bereitschaft zur Unterstützung				wenn I.4.a.1 = 1
II.6	Wären Sie grundsätzlich bereit eine wissenschaftliche Studie zu einer medizinischen Untersuchungs- oder Behandlungsmethode zu unterstützen, wenn diese Methode in der medizinischen Versorgung bereits eingesetzt wird?	nominal	1 = Ja; 2 = Nein; N = keine Angabe	Häufigkeiten (relativ, absolut), Modus
II.7	Welche Motive verstärken Ihre Bereitschaft eine Studie dieser Art zu unterstützen?	nominal	N = keine Angabe	Häufigkeiten (relativ, absolut), Modus	wenn II.6 = 1
II.7.1	Interesse: Ich interessiere mich für medizinische Untersuchungs- oder Behandlungsmethoden nach Markteintritt.		1 = nicht ausgewählt; 2 = ausgewählt
II.7.2	Persönliche Relevanz: Die Fragestellung/Ergebnisse der Studie hat/haben eine Relevanz für meine eigene Person oder für Menschen, die mir nah stehen.	.	1 = nicht ausgewählt; 2 = ausgewählt
II.7.3	Klinische Relevanz: Die Fragestellung/Ergebnisse der Studie hat/haben eine (hohe) Relevanz für die adressierte Patientengruppe.	.	1 = nicht ausgewählt; 2 = ausgewählt
II.7.4	Vertrauen: Die Studie wird von Personen (Wissenschaftlern, Institut, Einrichtung oder Unternehmen) durchgeführt, denen ich vertraue.	.	1 = nicht ausgewählt; 2 = ausgewählt
II.7.5	Finanzielle Entschädigung: Ich erhalte eine angemessene finanzielle Entschädigung.		1 = nicht ausgewählt; 2 = ausgewählt
II.7.6	Aufmerksamkeit: Ich erhalte Anerkennung und Aufmerksamkeit von anderen.		1 = nicht ausgewählt; 2 = ausgewählt
II.7.7	Verbesserung der medizinischen Versorgung: Ich kann einen Beitrag leisten zur Verbesserung der medizinischen Versorgung in Deutschland.	.	1 = nicht ausgewählt; 2 = ausgewählt
II.7.8	Nutzen für zukünftige Patienten: Ich kann dazu beitragen, dass zukünftige Patienten eine bessere medizinische Versorgung erhalten.	.	1 = nicht ausgewählt; 2 = ausgewählt
II.7.9	Qualität der Methoden: Ich kann einen Beitrag dazu leisten, dass die Qualität von verfügbaren Untersuchungs- oder Behandlungsmethoden steigt.	.	1 = nicht ausgewählt; 2 = ausgewählt
II.7.10	Integrierbarkeit in den Alltag: Ich erwarte, dass die teilnehmenden Probanden die Studie gut in ihren Alltag integrieren können.	.	1 = nicht ausgewählt; 2 = ausgewählt
II.7.11	Nutzen für teilnehmende Probanden: Ich erwarte für die teilnehmenden Probanden einen Vorteil für ihre gesundheitliche Situation.	.	1 = nicht ausgewählt; 2 = ausgewählt
II.7.12	Sonstiges / Anmerkungen:		1 = nicht ausgewählt; 2 = ausgewählt
	[Textfeld]		freie Antwort
II.8	Welche Motive bestärken Sie in der Absicht, die Studie nicht zu unterstützen?	nominal	N = keine Angabe	Häufigkeiten (relativ, absolut), Modus
II.8.1	Mangelndes Interesse: Ich habe keine Interesse an der Evaluation medizinischer Untersuchungs- oder Behandlungsmethoden nach Markteintritt.	.	1 = nicht ausgewählt; 2 = ausgewählt
II.8.2	Fehlende persönliche Relevanz: Ich nehme keine Relevanz für mich oder Menschen, die mir nah stehen, wahr.	.	1 = nicht ausgewählt; 2 = ausgewählt
II.8.3	Fehlende klinische Relevanz: Die Fragestellung/Ergebnisse der Studie hat/haben nur eine geringe Relevanz für die adressierte Patientengruppe.	.	1 = nicht ausgewählt; 2 = ausgewählt
II.8.4	Fehlendes Vertrauen: Ich habe kein Vertrauen in die Personen bzw. in die medizinische Einrichtung, welche die Studie durchführen.	.	1 = nicht ausgewählt; 2 = ausgewählt
II.8.5	Mangelnde Entschädigung: Ich erhalte keine Entschädigung (z.B. finanziell).		1 = nicht ausgewählt; 2 = ausgewählt
II.8.6	Mangelnde Aufmerksamkeit: Ich erhalte keine Anerkennung und Aufmerksamkeit von anderen.		1 = nicht ausgewählt; 2 = ausgewählt
II.8.7	Fehlende Notwendigkeit: Ich sehe keine Notwendigkeit von Studien, wenn eine Untersuchungs- oder Behandlungsmethode bereits weit verfügbar ist.	.	1 = nicht ausgewählt; 2 = ausgewählt
II.8.8	Fehlender Nutzen: Ich sehe keinen Nutzen in Studien, wenn eine Untersuchungs- oder Behandlungsmethode bereits weit verfügbar ist.	.	1 = nicht ausgewählt; 2 = ausgewählt
II.8.9	Schlechte Integrierbarkeit in den Alltag: Ich erwarte, dass die teilnehmenden Probanden die Studie nicht gut in ihren Alltag integrieren können.	.	1 = nicht ausgewählt; 2 = ausgewählt
II.8.10	Belastungen für Probanden: Ich erwarte für die teilnehmenden Probanden eine erhöhte physische, psychische oder soziale Belastung oder gesundheitliche Beeinträchtigungen.	.	1 = nicht ausgewählt; 2 = ausgewählt
II.8.11	Sonstiges / Anmerkungen:		1 = nicht ausgewählt; 2 = ausgewählt
	[Textfeld]		freie Antwort
II.8.12	Es sprechen für mich keine relevanten Gründe gegen die Unterstützung der Studie.		1 = nicht ausgewählt; 2 = ausgewählt
II.9	Randomisiert kontrollierte Studien
II.9.1	Wie hoch ist Ihre Bereitschaft eine randomisiert kontrollierte Studie zu unterstützen?	metrisch	Skala von 1 bis 100; 1 = niedrig; 100 = hoch N = keine Angabe	Mittelwert, Standardabweichung, Median, Range, Minimum, Maximum, Häufigkeiten (relativ, absolut), Modus
II.9.2	Was spricht für Sie gegen die Unterstützung einer randomisiert kontrollierten Studie?	nominal	N = keine Angabe	Häufigkeiten (relativ, absolut), Modus
II.9.2.1	Durch die zufällige Zuteilung in eine Gruppe hat der Proband keine Kontrolle darüber, welche Behandlung er erhält.	.	1 = nicht ausgewählt; 2 = ausgewählt
II.9.2.2	Der Kontrollgruppe wird eine medizinische Untersuchungs- oder Behandlungsmethode vorenthalten.		1 = nicht ausgewählt; 2 = ausgewählt
II.9.2.3	Durch die unterschiedliche Behandlung der Probanden in den beiden Gruppen hat ein Teil der Probanden möglicherweise schlechtere gesundheitsbezogene Ergebnisse.	.	1 = nicht ausgewählt; 2 = ausgewählt
II.9.2.4	Ich befürchte, dass Probanden weniger Aufmerksamkeit von den Ärzten, Therapeuten oder anderem Studienpersonal erhalten, wenn diese der Kontrollgruppe zugeteilt werden.	.	1 = nicht ausgewählt; 2 = ausgewählt
II.9.2.5	Die Probanden haben einen erhöhten Aufwand, da sie an Untersuchungen teilnehmen müssen, welche über die Routineuntersuchungen hinausgehen.	.	1 = nicht ausgewählt; 2 = ausgewählt
II.9.2.6	Ich habe schlechte Erfahrungen mit dieser Art Studie gemacht.		1 = nicht ausgewählt; 2 = ausgewählt
II.9.2.7	Sonstiges		1 = nicht ausgewählt; 2 = ausgewählt
	[Textfeld]		freie Antwort
II.9.2.8	Es sprechen für mich keine relevanten Gründe gegen die Unterstützung einer randomisiert kontrollierten Studie.	.	1 = nicht ausgewählt; 2 = ausgewählt
II.10	Beobachtungsstudien
II.10.1	Wie hoch ist Ihre Bereitschaft eine Beobachtungsstudie zu unterstützen?	metrisch	Skala von 1 bis 100; 1 = niedrig; 100 = hoch N = keine Angabe	Mittelwert, Standardabweichung, Median, Range, Minimum, Maximum, Häufigkeiten (relativ, absolut), Modus
II.10.2	Was spricht für Sie gegen die Unterstützung einer Beobachtungsstudie?	nominal	N = keine Angabe	Häufigkeiten (relativ, absolut), Modus
II.10.2.1	Für die Probanden fehlt der Anreiz zur Teilnahme, da sie für sich oder die ihnen nahe stehenden Personen keinen Mehrwert sehen (z.B. in Form von einer neuen Therapieoption).	.	1 = nicht ausgewählt; 2 = ausgewählt
II.10.2.2	Die Teilnehmer haben einen erhöhten Aufwand, da sie an Untersuchungen teilnehmen müssen, die über die Routineuntersuchungen hinausgehen.	.	1 = nicht ausgewählt; 2 = ausgewählt
II.10.2.3	Ich sehe keinen Nutzen in Studien ohne eine direkte Vergleichsgruppe.		1 = nicht ausgewählt; 2 = ausgewählt
II.10.2.4	Ich habe schlechte Erfahrungen mit dieser Art Studie gemacht.		1 = nicht ausgewählt; 2 = ausgewählt
II.10.2.5	Sonstiges		1 = nicht ausgewählt; 2 = ausgewählt
	[Textfeld]		freie Antwort
II.10.2.6	Es sprechen für mich keine relevanten Gründe gegen die Unterstützung einer Beobachtungsstudie.		1 = nicht ausgewählt; 2 = ausgewählt
	III) Ärzteschaft / Gesundheitsberufe				wenn I.1.b = 2
	Bereitschaft zur Unterstützung
III.1	Wären Sie grundsätzlich bereit eine wissenschaftliche Studie zu einer medizinischen Untersuchungs- oder Behandlungsmethode zu unterstützen, wenn diese Methode in der medizinischen Versorgung bereits eingesetzt wird?	nominal	1 = Ja; 2 = Nein; N = keine Angabe	Häufigkeiten (relativ, absolut), Modus
III.2	Welche Motive verstärken Ihre Bereitschaft eine Studie dieser Art zu unterstützen?	nominal	N = keine Angabe	Häufigkeiten (relativ, absolut), Modus	wenn III.1 = 1
III.2.1	Interesse: Ich interessiere mich für die Evaluation von medizinischen Untersuchungs- oder Behandlungsmethoden nach Markteintritt.	.	1 = nicht ausgewählt; 2 = ausgewählt
III.2.2	Relevanz: Die Fragestellung/Ergebnisse der Studie hat/haben eine Relevanz für meine eigene Person, meinen Fachbereich oder meine Einrichtung.	.	1 = nicht ausgewählt; 2 = ausgewählt
III.2.3	Vertrauen: Die Studie wird von Personen (Wissenschaftlern, Instituten, Einrichtungen oder Unternehmen)durchgeführt, denen ich vertraue.	.	1 = nicht ausgewählt; 2 = ausgewählt
III.2.4	Entschädigung: Ich, meine Arbeitsgruppe bzw. Einrichtung erhalten eine angemessene finanzielle Entschädigung.	.	1 = nicht ausgewählt; 2 = ausgewählt
III.2.5	Aufmerksamkeit: Ich, meine Arbeitsgruppe bzw. Einrichtung erhalten Anerkennung und Aufmerksamkeit von anderen.	.	1 = nicht ausgewählt; 2 = ausgewählt
III.2.6	Verbesserung der medizinischen Versorgung: Ich kann einen Beitrag leisten zur Verbesserung der medizinischen Versorgung in Deutschland.	.	1 = nicht ausgewählt; 2 = ausgewählt
III.2.7	Nutzen für zukünftige Patienten: Ich kann dazu beitragen, dass zukünftige Patienten eine bessere medizinische Versorgung erhalten.	.	1 = nicht ausgewählt; 2 = ausgewählt
III.2.8	Qualität der Methoden: Ich kann einen Beitrag dazu leisten, dass die Qualität von verfügbaren Untersuchungs- oder Behandlungsmethoden steigt.	.	1 = nicht ausgewählt; 2 = ausgewählt
III.2.9	Bereitstellung weiterer Ergebnisse: Ich kann dazu beitragen, dass weitere Ergebnisse zu Untersuchungs- oder Behandlungsmethoden vorliegen.	.	1 = nicht ausgewählt; 2 = ausgewählt
III.2.10	Marketing: Die Unterstützung der Studie ist ein gutes Marketing für meine Person, meine Arbeitsgruppe bzw. meine Einrichtung.	.	1 = nicht ausgewählt; 2 = ausgewählt
III.2.11	Integrierbarkeit in den Alltag: Die Unterstützung der Studie ist gut in meinen Arbeitsalltag/Arbeitsablauf zu integrieren.	.	1 = nicht ausgewählt; 2 = ausgewählt
III.2.12	Nutzen für teilnehmende Probanden: Ich erwarte für die teilnehmenden Probanden einen Vorteil für ihre gesundheitliche Situation.	.	1 = nicht ausgewählt; 2 = ausgewählt
III.2.13	Sonstiges / Anmerkungen		1 = nicht ausgewählt; 2 = ausgewählt
	[Textfeld]		freie Antwort
III.3	Welche Motive bestärken Sie in der Absicht, die Studie nicht zu unterstützen?	nominal	N = keine Angabe	Häufigkeiten (relativ, absolut), Modus
III.3.1	Mangelndes Interesse: Ich habe keine Interesse an der Evaluation medizinischer Untersuchungs- oder Behandlungsmethoden nach Markteintritt.	.	1 = nicht ausgewählt; 2 = ausgewählt
III.3.2	Fehlende Relevanz: Die Fragestellung/Ergebnisse der Studie hat/haben nur eine geringe Relevanz für meine eigene Person, meinen Fachbereich oder meine Einrichtung.	.	1 = nicht ausgewählt; 2 = ausgewählt
III.3.3	Fehlendes Vertrauen: Ich habe kein Vertrauen in die Personen (Wissenschaftler, Institute, Einrichtungen oder Unternehmen), welche die Studie durchführen.	.	1 = nicht ausgewählt; 2 = ausgewählt
III.3.4	Mangelnde Entschädigung: Ich, meine Arbeitsgruppe bzw. Einrichtung erhalten keine angemessene finanzielle Entschädigung.	.	1 = nicht ausgewählt; 2 = ausgewählt
III.3.5	Mangelnde Aufmerksamkeit: Ich, meine Arbeitsgruppe bzw. Einrichtung erhalten keine angemessene Anerkennung und Aufmerksamkeit von anderen.	.	1 = nicht ausgewählt; 2 = ausgewählt
III.3.6	Fehlende Notwendigkeit: Ich sehe keine Notwendigkeit von Studien, wenn eine Untersuchungs- oder Behandlungsmethode bereits weit verfügbar ist.	.	1 = nicht ausgewählt; 2 = ausgewählt
III.3.7	Fehlender Nutzen: Ich sehe keinen Nutzen in Studien, wenn eine Untersuchungs- oder Behandlungsmethode bereits weit verfügbar ist.	.	1 = nicht ausgewählt; 2 = ausgewählt
III.3.8	Mangel an Ressourcen: Für Studien zu Methoden, die bereits weit verfügbar sind, stehen mir, meiner Arbeitsgruppe bzw. Einrichtung nicht genügend Ressourcen zur Verfügung.	.	1 = nicht ausgewählt; 2 = ausgewählt
III.3.9	Negatives Marketing: Ich befürchte negative Auswirkungen auf den Ruf meiner Person, meiner Arbeitsgruppe bzw. meiner Einrichtung durch die Ergebnisse der Studie und deren Interpretation bzw. Präsentation.	.	1 = nicht ausgewählt; 2 = ausgewählt
III.3.10	Schlechte Integrierbarkeit in den Alltag: Die Unterstützung der Studie ist nicht gut in bereits besthende Arbeitsstrukturen/Arbeitsabläufe zu integrieren.	.	1 = nicht ausgewählt; 2 = ausgewählt
III.3.11	Belastungen für Probanden: Ich erwarte für die teilnehmenden Probanden eine erhöhte physische, psychische oder soziale Belastung oder gesundheitliche Beeinträchtigungen.	.	1 = nicht ausgewählt; 2 = ausgewählt
III.3.12	Sonstiges		1 = nicht ausgewählt; 2 = ausgewählt
	[Textfeld]		freie Antwort
III.3.13	Es sprechen für mich keine relevanten Gründe gegen die Unterstützung der Studie.		1 = nicht ausgewählt; 2 = ausgewählt
III.4	Randomisiert kontrollierte Studien
III.4.1	Wie hoch ist Ihre Bereitschaft eine randomisiert kontrollierte Studien zu unterstützen?	metrisch	Skala von 1 bis 100; 1 = niedrig; 100 = hoch N = keine Angabe	Mittelwert, Standardabweichung, Median, Range, Minimum, Maximum, Häufigkeiten (relativ, absolut), Modus
III.4.2	Was spricht für Sie gegen die Unterstützung einer randomisiert kontrollierten Studie?	nominal	N = keine Angabe	Häufigkeiten (relativ, absolut), Modus
III.4.2.1	Durch die zufällige Zuteilung der Probanden in eine Gruppe gibt es keine Kontrolle darüber, welcher Proband welche Behandlung bekommt.	.	1 = nicht ausgewählt; 2 = ausgewählt
III.4.2.2	Ein Teil der Probanden erhält möglicherweise eine medizinische Untersuchungs- oder Behandlungsmethode, die ich selbst nicht für die beste halte.	.	1 = nicht ausgewählt; 2 = ausgewählt
III.4.2.3	Der Kontrollgruppe wird eine medizinische Untersuchungs- oder Behandlungsmethode vorenthalten.		1 = nicht ausgewählt; 2 = ausgewählt
III.4.2.4	Durch die unterschiedliche Behandlung der Probanden in den beiden Gruppen hat ein Teil der Probanden möglicherweise schlechtere gesundheitsbezogene Ergebnisse.	.	1 = nicht ausgewählt; 2 = ausgewählt
III.4.2.5	Ich befürchte, dass die Probanden weniger Aufmerksamkeit von den Ärzten, Therapeuten oder anderem Studienpersonal erhalten, wenn diese der Kontrollgruppe zugeteilt werden.	.	1 = nicht ausgewählt; 2 = ausgewählt
III.4.2.6	Ich, meine Arbeitsgruppe oder meine Einrichtung haben einen erhöhten Aufwand, da Untersuchungen vorgenommen werden müssen, welche über die Routineuntersuchungen hinausgehen.	.	1 = nicht ausgewählt; 2 = ausgewählt
III.4.2.7	Die Probanden haben einen höheren Aufwand, da sie an Untersuchungen teilnehmen müssen, welche über die Routineuntersuchungen hinausgehen.	.	1 = nicht ausgewählt; 2 = ausgewählt
III.4.2.8	Ich habe schlechte Erfahrungen mit dieser Art Studie gemacht.		1 = nicht ausgewählt; 2 = ausgewählt
III.4.2.9	Ich halte es für zu aufwändig bereits verfügbare Interventionen in randomisiert kontrollierten Studien zu testen. Beobachtungsstudien sind hierfür ausreichend.	.	1 = nicht ausgewählt; 2 = ausgewählt
III.4.2.10	Sonstiges		1 = nicht ausgewählt; 2 = ausgewählt
	[Textfeld]		freie Antwort
III.4.2.11	Es sprechen für mein keine relevanten Gründe gegen die Unterstützung einer randomisiert kontrollierten Studie.		1 = nicht ausgewählt; 2 = ausgewählt
III.5	Beobachtungsstudien
III.5.1	Wie hoch ist Ihre Bereitschaft eine Beobachtungsstudie zu unterstützen?	metrisch	Skala von 1 bis 100; 1 = niedrig; 100 = hoch N = keine Angabe	Mittelwert, Standardabweichung, Median, Range, Minimum, Maximum, Häufigkeiten (relativ, absolut), Modus
III.5.2	Was spricht für Sie gegen die Unterstützung einer Beobachtungsstudie?		N = keine Angabe	Häufigkeiten (relativ, absolut), Modus
III.5.2.1	Die Vertrauenswürdigkeit der Erkenntnisse aus Beobachtungsstudien entspricht nicht dem höchsten Standard.	.	1 = nicht ausgewählt; 2 = ausgewählt
III.5.2.2	Ich nehme bei Beobachtungsstudien keinen Mehrwert für mich, meine Arbeitsgruppe oder Einrichtung wahr, da lediglich die Standardmethode geprüft wird.	.	1 = nicht ausgewählt; 2 = ausgewählt
III.5.2.3	Ich nehme bei Beobachtungsstudien keinen Mehrwert für die Probanden wahr, da sie lediglich die Standardmethode zur Diagnose oder Therapie erhalten.	.	1 = nicht ausgewählt; 2 = ausgewählt
III.5.2.4	Ich sehe keinen Nutzen in Studien ohne eine direkte Vergleichsgruppe, in der bekannte und unbekannte Störfaktoren nicht gleich zufällig verteilt sind.	.	1 = nicht ausgewählt; 2 = ausgewählt
III.5.2.5	Ich habe schlechte Erfahrungen mit Studien dieser Art gemacht.		1 = nicht ausgewählt; 2 = ausgewählt
III.5.2.6	Sonstiges		1 = nicht ausgewählt; 2 = ausgewählt
	[Textfeld]		freie Antwort
III.5.2.7	Es sprechen für mich keine relevanten Gründe gegen die Unterstützung einer Beobachtungsstudie.		1 = nicht ausgewählt; 2 = ausgewählt
	IV) Vertreter/ Vertreterinnen aus dem Wissenschaftlichen Bereich				wenn I.1.c = 2
	Bereitschaft zur Durchführung
IV.1	Wären Sie grundsätzlich bereit eine wissenschaftliche Studie zu einer medizinischen Untersuchungs- oder Behandlungsmethode durchzuführen, wenn diese Methode in der medizin. Versorgung bereits eingesetzt wird?	nominal	1 = Ja; 2 = Nein; N = keine Angabe	Häufigkeiten (relativ, absolut), Modus
IV.2	Welche Motive verstärken Ihre Bereitschaft eine Studie dieser Art durchzuführen?	nominal	N = keine Angabe	Häufigkeiten (relativ, absolut), Modus	wenn IV.1 = 1
IV.2.1	Interesse: Ich interessiere mich für die Evaluation von medizinischen Untersuchungs- oder Behandlungsmethoden nach Markteintritt.	.	1 = nicht ausgewählt; 2 = ausgewählt
IV.2.2	Relevanz: Die Fragestellung/Ergebnisse der Studie hat/haben eine Relevanz für meine eigene Person, meinen Fachbereich oder meine Einrichtung.	.	1 = nicht ausgewählt; 2 = ausgewählt
IV.2.3	Aufmerksamkeit: Ich, meine Arbeitsgruppe bzw. Einrichtung erhalten Anerkennung und Aufmerksamkeit von anderen.	.	1 = nicht ausgewählt; 2 = ausgewählt
IV.2.4	Finanzielle Entlohnung: Ich, meine Arbeitsgruppe bzw. Einrichtung werden überdurchschnittlich entlohnt.	.	1 = nicht ausgewählt; 2 = ausgewählt
IV.2.5	Verbesserung der medizinischen Versorgung: Ich kann einen Beitrag leisten zur Verbesserung der medizinischen Versorgung in Deutschland.	.	1 = nicht ausgewählt; 2 = ausgewählt
IV.2.6	Nutzen für zukünftige Patienten: Ich kann dazu beitragen, dass zukünftige Patienten eine bessere medizinische Versorgung erhalten.	.	1 = nicht ausgewählt; 2 = ausgewählt
IV.2.7	Qualität der Methoden: Ich kann einen Beitrag dazu leisten, dass die Qualität von verfügbaren Untersuchungs- oder Behandlungsmethoden steigt.	.	1 = nicht ausgewählt; 2 = ausgewählt
IV.2.8	Bereitstellung weiterer Ergebnisse: Ich kann dazu beitragen, dass weitere Ergebnisse zu Untersuchungs- oder Behandlungsmethoden vorliegen.	.	1 = nicht ausgewählt; 2 = ausgewählt
IV.2.9	Marketing: Die Durchführung der Studie ist ein gutes Marketing für meine Person, meine Arbeitsgruppe bzw. meine Einrichtung.	.	1 = nicht ausgewählt; 2 = ausgewählt
IV.2.10	Integrierbarkeit in bestehende Strukturen: Die Durchführung der Studie ist gut in bereits bestehende Arbeitsstrukturen/Arbeitsabläufe zu integrieren.	.	1 = nicht ausgewählt; 2 = ausgewählt
IV.2.11	Patientenzugang: Ich habe Zugang zu ausreichend Patienten/Probanden.		1 = nicht ausgewählt; 2 = ausgewählt
IV.2.12	Zugang zu Kooperationspartnern: Ich habe Zugang zu Experten oder Netzwerken, mit denen ich kooperieren kann.	.	1 = nicht ausgewählt; 2 = ausgewählt
IV.2.13	Nutzen für teilnehmende Probanden: Ich erwarte für die teilnehmenden Probanden einen Vorteil für ihre gesundheitliche Situation.	.	1 = nicht ausgewählt; 2 = ausgewählt
IV.2.14	Weiterverwendbarkeit von Ressourcen: Die Expertise, Technologie oder Infrastruktur, welche ich für die Durchführung der Studie benötige, kann ich für meine zukünftige Arbeit verwenden.	.	1 = nicht ausgewählt; 2 = ausgewählt
IV.2.15	Sonstiges / Anmerkungen		1 = nicht ausgewählt; 2 = ausgewählt
	[Textfeld]		freie Antwort
IV.3	Welche Motive verstärken Ihre Absicht, die Studie nicht durchzuführen?	nominal	N = keine Angabe	Häufigkeiten (relativ, absolut), Modus
IV.3.1	Mangelndes Interesse: Ich habe keine Interesse an der Evaluation medizinischer Untersuchungs- oder Behandlungsmethoden nach Markteintritt.	.	1 = nicht ausgewählt; 2 = ausgewählt
IV.3.2	Fehlende Relevanz: Die Fragestellung/Ergebnisse der Studie hat/haben nur eine geringe Relevanz für meine eigene Person, meinen Fachbereich oder meine Einrichtung.	.	1 = nicht ausgewählt; 2 = ausgewählt
IV.3.3	Mangelnde Aufmerksamkeit: Ich, meine Arbeitsgruppe bzw. Einrichtung erhalten keine angemessene Anerkennung und Aufmerksamkeit von anderen.	.	1 = nicht ausgewählt; 2 = ausgewählt
IV.3.4	Inadäquate Entlohnung: Ich, meine Arbeitsgruppe bzw. Einrichtung werden für die Durchführung der Studie nicht angemessen entlohnt.	.	1 = nicht ausgewählt; 2 = ausgewählt
IV.3.5	Mangelnde Finanzierung/Fördergelder: Es stehen nicht ausreichend Fördergelder für Studien bereit, die Methoden untersuchen, die bereits weit verfügbar sind.	.	1 = nicht ausgewählt; 2 = ausgewählt
IV.3.6	Negatives Marketing: Die Durchführung einer Studie über eine Methode, die bereits weit verfügbar ist, schadet dem Ruf meiner Person, meiner Arbeitsgruppe bzw. meiner Einrichtung.	.	1 = nicht ausgewählt; 2 = ausgewählt
IV.3.7	Fehlende Notwendigkeit: Ich sehe keine Notwendigkeit von Studien, wenn eine Untersuchungs- oder Behandlungsmethode bereits weit verfügbar ist.	.	1 = nicht ausgewählt; 2 = ausgewählt
IV.3.8	Fehlender Nutzen: Ich sehe keinen Nutzen in Studien, wenn eine Untersuchungs- oder Behandlungsmethode bereits weit verfügbar ist.	.	1 = nicht ausgewählt; 2 = ausgewählt
IV.3.9	Belastungen für Probanden: Ich erwarte für die teilnehmenden Probanden eine unverhältnismäßig hohe physische, psychische oder soziale Belastung oder gesundheitliche Beeinträchtigungen.	.	1 = nicht ausgewählt; 2 = ausgewählt
IV.3.10	Schlechte Integrierbarkeit in bestehende Strukturen: Die Durchführung der Studie ist nicht gut in bestehende Arbeitsstrukturen/-abläufe zu integrieren.	.	1 = nicht ausgewählt; 2 = ausgewählt
IV.3.11	Mangelhafter Probandenzugang: Ich habe keinen Zugriff auf Probanden in genügend hoher Zahl.	.	1 = nicht ausgewählt; 2 = ausgewählt
IV.3.12	Mangelhafter Expertenzugang: Ich habe keinen ausreichenden Zugang zu Experten oder Netzwerken, mit denen ich kooperieren kann.	.	1 = nicht ausgewählt; 2 = ausgewählt
IV.3.13	Fehlende Weiterverwendbarkeit von Ressourcen: Die Expertise, Technologie oder Infrastruktur, welche ich für die Durchführung der Studie benötige, kann ich für meine zukünftige Arbeit kaum verwenden.	.	1 = nicht ausgewählt; 2 = ausgewählt
IV.3.14	Probleme in der Umsetzung: Ich erwarte Schwierigkeiten in der Umsetzung der Studien (z.B. in der Rekrutierung oder Compliance der Probanden).	.	1 = nicht ausgewählt; 2 = ausgewählt
IV.3.15	Mangel an Ressourcen: Für Studien zu Methoden, die bereits weit verfügbar sind, stehen mir, meiner Arbeitsgruppe bzw. Einrichtung nicht genögend Ressourcen zur Verfügung.	.	1 = nicht ausgewählt; 2 = ausgewählt
IV.3.16	Einschränkungen in der Methodik: Ich bin in der Wahl des Studiendesigns und der Methodik stark eingeschränkt.	.	1 = nicht ausgewählt; 2 = ausgewählt
IV.3.17	Sonstiges / Anmerkungen		1 = nicht ausgewählt; 2 = ausgewählt
	[Textfeld]		freie Antwort
IV.3.18	Es sprechen für mich keine relevanten Gründe gegen die Unterstützung der Studie.		1 = nicht ausgewählt; 2 = ausgewählt
IV.4	Randomisiert kontrollierte Studien
IV.4.1	Wie hoch ist Ihre Bereitschaft eine randomisiert kontrollierte Studie durchzuführen?	metrisch	Skala von 1 bis 100; 1 = niedrig; 100 = hoch N = keine Angabe	Mittelwert, Standardabweichung, Median, Range, Minimum, Maximum, Häufigkeiten (relativ, absolut), Modus
IV.4.2	Was spricht für Sie gegen die Durchführung einer randomisiert kontrollierten Studie?	nominal	N = keine Angabe	Häufigkeiten (relativ, absolut), Modus
IV.4.2.1	Ich erwarte hohe Kosten für die Umsetzung der Studie und bevorzuge daher ein anderes Studiendesign.	.	1 = nicht ausgewählt; 2 = ausgewählt
IV.4.2.2	Ich erwarte einen hohen zeitlichen und personellen Aufwand für die Umsetzung der Studie, da mehr Untersuchungen vorgenommen werden müssen, welche über die Routineuntersuchungen hinausgehen.	.	1 = nicht ausgewählt; 2 = ausgewählt
IV.4.2.3	Die Teilnehmer haben einen höheren Aufwand, da sie an Untersuchungen teilnehmen müssen, welche über die Routineuntersuchungen hinausgehen.	.	1 = nicht ausgewählt; 2 = ausgewählt
IV.4.2.4	Ich erwarte aufgrund des Studiendesigns Schwierigkeiten in der Rekrutierung von Probanden.	.	1 = nicht ausgewählt; 2 = ausgewählt
IV.4.2.5	Ich erwarte ein großes Risiko für den Abbruch der Studie aufgrund von fehlender Teilnahmebereitschaft seitens der Probanden.	.	1 = nicht ausgewählt; 2 = ausgewählt
IV.4.2.6	Ich erwarte ein großes Risiko für den Abbruch der Studie aufgrund von fehlender Teilnahmebereitschaft seitens der Leistungserbringer.		1 = nicht ausgewählt; 2 = ausgewählt
IV.4.2.7	Durch die zufällige Zuteilung der Probanden in eine Gruppe gibt es keine Kontrolle darüber, welcher Proband welche Behandlung bekommt.	.	1 = nicht ausgewählt; 2 = ausgewählt
IV.4.2.8	Ein Teil der Probanden erhält möglicherweise eine medizinische Untersuchungs- oder Behandlungsmethode, die ich selbst nicht für die beste halte.	.	1 = nicht ausgewählt; 2 = ausgewählt
IV.4.2.9	Der Kontrollgruppe wird eine medizinische Untersuchungs- oder Behandlungsmethode vorenthalten.		1 = nicht ausgewählt; 2 = ausgewählt
IV.4.2.10	Durch die unterschiedliche Behandlung der Probanden in den beiden Gruppen hat ein Teil der Probanden möglicherweise schlechtere gesundheitsbezogene Ergebnisse.	.	1 = nicht ausgewählt; 2 = ausgewählt
IV.4.2.11	Ich habe schlechte Erfahrungen mit dieser Art Studie gemacht.		1 = nicht ausgewählt; 2 = ausgewählt
IV.4.2.12	Ich habe nicht genügend Expertise / fehlende Erfahrung mit diesem Studiendesign.		1 = nicht ausgewählt; 2 = ausgewählt
IV.4.2.13	Sonstiges		freie Antwort
	[Textfeld]
IV.4.2.14	Es sprechen für mich keine relevanten Gründe gegen die Durchführung einer randomisisert kontrollierten Studie.		1 = nicht ausgewählt; 2 = ausgewählt
IV.5	Beobachtungsstudien
IV.5.1	Wie hoch ist Ihre Bereitschaft eine Beobachtungsstudie durchzuführen?	metrisch	Skala von 1 bis 100; 1 = niedrig; 100 = hoch N = keine Angabe	Mittelwert, Standardabweichung, Median, Range, Minimum, Maximum, Häufigkeiten (relativ, absolut), Modus
IV.5.2	Was spricht für Sie gegen die Durchführung einer Beobachtungsstudie?	nominal	N = keine Angabe	Häufigkeiten (relativ, absolut), Modus
IV.5.2.1	Ich erwarte zu hohe Kosten für die Umsetzung der Studie und bevorzuge daher ein anderes Studiendesign.	.	1 = nicht ausgewählt; 2 = ausgewählt
IV.5.2.2	Ich erwarte einen hohen zeitlichen und personellen Aufwand für die Umsetzung der Studie.		1 = nicht ausgewählt; 2 = ausgewählt
IV.5.2.3	Ich erwarte aufgrund des Studiendesigns Schwierigkeiten in der Rekrutierung von Probanden.		1 = nicht ausgewählt; 2 = ausgewählt
IV.5.2.4	Die Vertrauenswürdigkeit der Erkenntnisse aus Beobachtungsstudien entspricht nicht dem höchsten Standard.	.	1 = nicht ausgewählt; 2 = ausgewählt
IV.5.2.5	Ich nehme bei Beobachtungsstudien keinen Mehrwert für mich, meine Arbeitsgruppe oder Einrichtung wahr, da lediglich die Standardmethode geprüft wird.	.	1 = nicht ausgewählt; 2 = ausgewählt
IV.5.2.6	Ich nehme bei Beobachtungsstudien keinen Mehrwert für die Probanden wahr, da sie lediglich die Standardmethode zur Diagnostik oder Therapie erhalten.	.	1 = nicht ausgewählt; 2 = ausgewählt
IV.5.2.7	Ich sehe keinen Nutzen in Studien ohne eine direkte Vergleichsgruppe, in der bekannte und unbekannte Störfaktoren nicht gleich zufällig verteilt sind.	.	1 = nicht ausgewählt; 2 = ausgewählt
IV.5.2.8	Ich habe schlechte Erfahrungen mit Studien dieser Art gemacht.		1 = nicht ausgewählt; 2 = ausgewählt
IV.5.2.9	Ich habe nicht genügend Expertise / fehlende Erfahrung mit diesem Studiendesign.		1 = nicht ausgewählt; 2 = ausgewählt
IV.5.2.10	Sonstiges		1 = nicht ausgewählt; 2 = ausgewählt
	[Textfeld]		freie Antwort
IV.5.2.11	Es sprechen für mich keine relevanten Gründe gegen die Durchführung einer Beobachtungsstudie.		1 = nicht ausgewählt; 2 = ausgewählt
	V) Vertreter/ Vertreterinnen aus dem privaten Sektor				wenn I.1.d = 2
	Bereitschaft zur Unterstützung
V.1	Wären Sie grundsätzlich bereit eine wissenschaftliche Studie zu einer medizinischen Untersuchungs- oder Behandlungsmethode zu unterstützen, wenn diese Methode in der medizin. Versorgung bereits eingesetzt wird?	nominal	1 = Ja; 2 = Nein; N = keine Angabe	Häufigkeiten (relativ, absolut), Modus
V.2	Welche Motive verstärken Ihre Bereitschaft eine Studie dieser Art zu unterstützen?	nominal	N = keine Angabe	Häufigkeiten (relativ, absolut), Modus	wenn V.1 = 1
V.2.1	Interesse: Ich interessiere mich für die Evaluation von medizinischen Untersuchungs- oder Behandlungsmethoden nach Markteintritt.	.	1 = nicht ausgewählt; 2 = ausgewählt
V.2.2	Relevanz: Die Fragestellung/Ergebnisse der Studie hat/haben eine Relevanz für das Unternehmen.	.	1 = nicht ausgewählt; 2 = ausgewählt
V.2.3	Aufmerksamkeit: Das Unternehmen erhält Anerkennung und Aufmerksamkeit von anderen.	.	1 = nicht ausgewählt; 2 = ausgewählt
V.2.4	Vertrauen in Studienpersonal: Die Studie wird von Personen (Wissenschaftlern, Instituten, Einrichtungen oder Unternehmen) durchgeführt, denen ich vertraue.	.	1 = nicht ausgewählt; 2 = ausgewählt
V.2.5	Verbesserung der medizinischen Versorgung: Das Unternehmen kann einen Beitrag leisten zur Verbesserung der medizinischen Versorgung in Deutschland.	.	1 = nicht ausgewählt; 2 = ausgewählt
V.2.6	Nutzen für zukünftige Patienten: Das Unternehmen kann dazu beitragen, dass zukünftige Patienten eine bessere medizinische Versorgung erhalten.	.	1 = nicht ausgewählt; 2 = ausgewählt
V.2.7	Qualität der Methoden: Das Unternehmen kann einen Beitrag dazu leisten, dass die Qualität von verfügbaren Untersuchungs- oder Behandlungsmethoden steigt.	.	1 = nicht ausgewählt; 2 = ausgewählt
V.2.8	Bereitstellung weiterer Ergebnisse: Das Unternehmen kann dazu beitragen dass weitere Ergebnisse zu Untersuchungs- oder Behandlungsmethoden vorliegen.	.	1 = nicht ausgewählt; 2 = ausgewählt
V.2.9	Weiterentwicklung eigener Methoden: Die Ergebnisse der Studie bieten dem Unternehmen die Möglichkeit, die eigene Methoden weiterzuentwickeln und zu verbessern.	.	1 = nicht ausgewählt; 2 = ausgewählt
V.2.10	Marketing für Methode: Die Unterstützung der Studie ist ein gutes Marketing für die Untersuchungs- oder Behandlungsmethoden meines Unternehmens.	.	1 = nicht ausgewählt; 2 = ausgewählt
V.2.11	Marketing für Unternehmen: Die Unterstützung der Studie ist ein gutes Marketing für das Unternehmen im Allgemeinen.	.	1 = nicht ausgewählt; 2 = ausgewählt
V.2.12	Finanzierung: Der erwartete finanzielle Aufwand/ Ressourceneinsatz für das Unternehmen ist gering, da die Finanzierung der Studie mehrheitlich durch andere Geldgeber (z.B. staatliche Organisationen) erfolgt.	.	1 = nicht ausgewählt; 2 = ausgewählt
V.2.13	Sonstiges / Anmerkungen:		1 = nicht ausgewählt; 2 = ausgewählt
	[Textfeld]		freie Antwort
V.3	Welche Motive bestärken Sie in der Absicht, die Studie nicht zu unterstützen?	nominal	N = keine Angabe	Häufigkeiten (relativ, absolut), Modus
V.3.1	Mangelndes Interesse: Ich habe keine Interesse an der Evaluation medizinischer Untersuchungs- oder Behandlungsmethoden nach Markteintritt.	.	1 = nicht ausgewählt; 2 = ausgewählt
V.3.2	Fehlende Relevanz: Die Fragestellung/Ergebnisse der Studie hat/haben nur eine geringe Relevanz für das Unternehmen.	.	1 = nicht ausgewählt; 2 = ausgewählt
V.3.3	Mangelnde Aufmerksamkeit: Das Unternehmen erhält keine angemessene Anerkennung und Aufmerksamkeit von anderen für die Unterstützung.	.	1 = nicht ausgewählt; 2 = ausgewählt
V.3.4	Mangelndes Vertrauen in Studienpersonal: Ich habe kein Vertrauen in die Personen (Wissenschaftler, Institute, Einrichtungen oder Unternehmen), welche die Studie durchführen.	.	1 = nicht ausgewählt; 2 = ausgewählt
V.3.5	Bereits ausreichende Evaluation: Die Untersuchungs- oder Behandlungsmethoden werden bereits vor Markteintritt ausreichend geprüft.	.	1 = nicht ausgewählt; 2 = ausgewählt
V.3.6	Fehlende Notwendigkeit: Ich sehe keine Notwendigkeit von Studien, wenn eine Untersuchungs- oder Behandlungsmethode bereits weit verfügbar ist.	.	1 = nicht ausgewählt; 2 = ausgewählt
V.3.7	Fehlender Nutzen: Ich sehe keinen Nutzen in Studien, wenn eine Untersuchungs- oder Behandlungsmethode bereits weit verfügbar ist.	.	1 = nicht ausgewählt; 2 = ausgewählt
V.3.8	Zusätzliche Kosten: Zusätzlich zu den Entwicklungs- und Evaluationskosten fallen nun auch nach Markteintritt Kosten für die Methode an.	.	1 = nicht ausgewählt; 2 = ausgewählt
V.3.9	Negatives Marketing: Ich befürchte negative Auswirkungen auf den Ruf des Unternehmens durch die Ergebnisse der Studie und deren Interpretation bzw. Präsentation.	.	1 = nicht ausgewählt; 2 = ausgewählt
V.3.10	Sonstiges / Anmerkungen:		1 = nicht ausgewählt; 2 = ausgewählt
	[Textfeld]		freie Antwort
V.3.11	Es sprechen für mich keine relevanten Gründe gegen die Unterstützung der Studie.		1 = nicht ausgewählt; 2 = ausgewählt
V.4	Randomisiert kontrollierte Studien
V.4.1	Wie hoch ist Ihre Bereitschaft eine randomisiert kontrollierte Studie zu unterstützen?	metrisch	Skala von 1 bis 100; 1 = niedrig; 100 = hoch N = keine Angabe	Mittelwert, Standardabweichung, Median, Range, Minimum, Maximum, Häufigkeiten (relativ, absolut), Modus
V.4.2	Was spricht für Sie gegen die Unterstützung einer randomisiert kontrollierten Studie?	nominal	N = keine Angabe	Häufigkeiten (relativ, absolut), Modus
V.4.2.1	Ich erwarte, dass sich die Studie nicht rentiert und bevorzuge daher ein anderes Studiendesign.		1 = nicht ausgewählt; 2 = ausgewählt
V.4.2.2	Ich habe keinen Einfluss darauf, mit welcher Methode die medizinische Untersuchungs- oder Behandlungsmethode, die mein Unternehmen zur Verfügung stellt, verglichen wird.	.	1 = nicht ausgewählt; 2 = ausgewählt
V.4.2.3	Der Kontrollgruppe wird die medizinische Untersuchungs- oder Behandlungsmethode meines Unternehmens vorenthalten.	.	1 = nicht ausgewählt; 2 = ausgewählt
V.4.2.4	Nach Markteintritt ist die Durchführung randomisiert kontrollierter Studien für mich und mein Unternehmen nicht mehr relevant.	.	1 = nicht ausgewählt; 2 = ausgewählt
V.4.2.5	Nachdem die Ergebnisse für den Markteintritt gewonnen wurden, besteht kein Interesse weitere Studien zu unterstützen.	.	1 = nicht ausgewählt; 2 = ausgewählt
V.4.2.6	Ich habe nicht genügend Expertise / fehlende Erfahrung mit diesem Studiendesign.
V.4.2.7	Sonstiges		1 = nicht ausgewählt; 2 = ausgewählt
	[Textfeld]		freie Antwort
V.4.2.8	Es sprechen für mich keine relevanten Gründe gegen die Unterstützung einer randomisiert kontrollierten Studie.	.	1 = nicht ausgewählt; 2 = ausgewählt
V.5	Beobachtungsstudien
V.5.1	Wie hoch ist Ihre Bereitschaft eine Beobachtungsstudie zu unterstützen?	metrisch	Skala von 1 bis 100; 1 = niedrig; 100 = hoch N = keine Angabe	Mittelwert, Standardabweichung, Median, Range, Minimum, Maximum, Häufigkeiten (relativ, absolut), Modus
V.5.2	Was spricht für Sie gegen die Unterstützung einer Beobachtungsstudie?	nominal	N = keine Angabe	Häufigkeiten (relativ, absolut), Modus
V.5.2.1	Ich erwarte, dass sich die Studie nicht rentiert und bevorzuge daher ein anderes Studiendesign.		1 = nicht ausgewählt; 2 = ausgewählt
V.5.2.2	Die Vertrauenswürdigkeit der Erkenntnisse aus Beobachtungsstudien entspricht nicht dem höchsten Standard.	.	1 = nicht ausgewählt; 2 = ausgewählt
V.5.2.3	Ich erwarte eine schlechte Adhärenz und hohe Drop-Out-Quote der Probanden, wodurch die Ergebnisse verfälscht werden können.	.	1 = nicht ausgewählt; 2 = ausgewählt
V.5.2.4	Ich sehe keinen Nutzen in Studien ohne eine direkte Vergleichsgruppe, in der bekannte und unbekannte Störfaktoren nicht gleich zufällig verteilt sind.	.	1 = nicht ausgewählt; 2 = ausgewählt
V.5.2.5	Nachdem die Ergebnisse für den Markteintritt gewonnen wurden, besteht kein Interesse weitere Studien zu unterstützen.	.	1 = nicht ausgewählt; 2 = ausgewählt
V.5.2.6	Ich habe nicht genügend Expertise / fehlende Erfahrung mit diesem Studiendesign.
V.5.2.7	Sonstiges		1 = nicht ausgewählt; 2 = ausgewählt
	[Textfeld]		freie Antwort
V.5.2.8	Es sprechen für mich keine relevanten Gründe gegen die Unterstützung einer Beobachtungsstudie.		1 = nicht ausgewählt; 2 = ausgewählt
	Bereitschaft zur Durchführung
V.6	Wären Sie grundsätzlich bereit eine wissenschaftliche Studie zu einer medizinischen Untersuchungs- oder Behandlungsmethode durchzuführen, wenn diese Methode bereits weit verfügbar ist?	nominal	1 = Ja; 2 = Nein; N = keine Angabe	Häufigkeiten (relativ, absolut), Modus
V.7	Welche Motive verstärken Ihre Bereitschaft eine Studie dieser Art durchzuführen?	nominal	N = keine Angabe	Häufigkeiten (relativ, absolut), Modus	wenn V.6 = 1
V.7.1	Interesse: Ich interessiere mich für die Evaluation medizinischer Untersuchungs- oder Behandlungsmethoden nach Markteintritt.	.	1 = nicht ausgewählt; 2 = ausgewählt
V.7.2	Relevanz: Die Fragestellung/Ergebnisse der Studie hat/haben eine Relevanz für das Unternehmen.		1 = nicht ausgewählt; 2 = ausgewählt
V.7.3	Aufmerksamkeit: Das Unternehmen erhält Anerkennung und Aufmerksamkeit von anderen.		1 = nicht ausgewählt; 2 = ausgewählt
V.7.4	Wahl des Studienpersonals: Das Unternehmen hat selbst die Möglichkeit, Studienpersonal zu wählen, welches mit der Umsetzung der Studie betraut wird.	.	1 = nicht ausgewählt; 2 = ausgewählt
V.7.5	Wahl der Methodik: Das Unternehmen hat einen Einfluss auf die Wahl der Methodik zur Umsetzung der Studie.	.	1 = nicht ausgewählt; 2 = ausgewählt
V.7.6	Verbesserung der medizinischen Versorgung: Das Unternehmen kann einen Beitrag leisten zur Verbesserung der medizinischen Versorgung in Deutschland.	.	1 = nicht ausgewählt; 2 = ausgewählt
V.7.7	Nutzen für zukünftige Patienten: Das Unternehmen kann dazu beitragen, dass zukünftige Patienten eine bessere medizinische Versorgung erhalten.	.	1 = nicht ausgewählt; 2 = ausgewählt
V.7.8	Qualität der Methoden: Das Unternehmen kann einen Beitrag dazu leisten, dass die Qualität von verfügbaren Untersuchungs- oder Behandlungsmethoden steigt.	.	1 = nicht ausgewählt; 2 = ausgewählt
V.7.9	Bereitstellung weiterer Ergebnisse: Das Unternehmen kann dazu beitragen dass weitere Ergebnisse zu Untersuchungs- oder Behandlungsmethoden vorliegen.	.	1 = nicht ausgewählt; 2 = ausgewählt
V.7.10	Weiterentwicklung eigener Methoden: Die Ergebnisse bieten dem Unternehmen die Möglichkeit, die eigenen Methoden weiterzuentwickeln und zu verbessern.	.	1 = nicht ausgewählt; 2 = ausgewählt
V.7.11	Marketing für Methode: Die Durchführung der Studie ist ein gutes Marketing für die Untersuchungs- oder Behandlungsmethode meines Unternehmens.	.	1 = nicht ausgewählt; 2 = ausgewählt
V.7.12	Marketing für Unternehmen: Die Durchführung der Studie ist ein gutes Marketing für das Unternehmen im Allgemeinen.	.	1 = nicht ausgewählt; 2 = ausgewählt
V.7.13	Integrierbarkeit in bestehende Strukturen: Die Durchführung der Studie ist gut in bereits bestehende Arbeitsstrukturen/-abläufe zu integrieren.	.	1 = nicht ausgewählt; 2 = ausgewählt
V.7.14	Patientenzugang: Das Unternehmen hat Zugang zu ausreichend Patienten/Probanden.		1 = nicht ausgewählt; 2 = ausgewählt
V.7.15	Zugang zu Kooperationspartner: Das Unternehmen hat Zugang zu Experten oder Netzwerken, mit denen es kooperieren kann.	.	1 = nicht ausgewählt; 2 = ausgewählt
V.7.16	Sonstiges / Anmerkungen:		freie Antwort
	[Textfeld]
V.8	Welche Motive bestärken Sie in der Absicht, die Studie nicht durchzuführen?	nominal	N = keine Angabe	Häufigkeiten (relativ, absolut), Modus
V.8.1	Mangelndes Interesse: Ich habe kein Interesse an der Evaluation medizinischer Untersuchungs- oder Behandlungsmethoden nach Markteintritt.	.	1 = nicht ausgewählt; 2 = ausgewählt
V.8.2	Fehlende Relevanz: Die Fragestellung/Ergebnisse der Studie hat/haben nur eine geringe Relevanz für das Unternehmen.	.	1 = nicht ausgewählt; 2 = ausgewählt
V.8.3	Mangelnde Aufmerksamkeit: Das Unternehmen erhält keine angemessene Anerkennung und Aufmerksamkeit von anderen.	.	1 = nicht ausgewählt; 2 = ausgewählt
V.8.4	Finanzierung: Das Unternehmen erhält keine finanzielle Subventionen oder Fördergelder für die Durchführung der Studie.	.	1 = nicht ausgewählt; 2 = ausgewählt
V.8.5	Bereits ausreichende Evaluation: Die Untersuchungs- oder Behandlungsmethoden werden bereits vor Markteintritt ausreichend geprüft.	.	1 = nicht ausgewählt; 2 = ausgewählt
V.8.6	Fehlende Notwendigkeit: Ich sehe keine Notwendigkeit von Studien, wenn eine Untersuchungs- oder Behandlungsmethode bereits weit verfügbar ist.	.	1 = nicht ausgewählt; 2 = ausgewählt
V.8.7	Fehlender Nutzen: Ich sehe keinen Nutzen in Studien, wenn eine Untersuchungs- oder Behandlungsmethode bereits weit verfügbar ist.	.	1 = nicht ausgewählt; 2 = ausgewählt
V.8.8	Zusätzliche Kosten: Zusätzlich zu den Entwicklungs- und Evaluationskosten fallen nun auch nach Markteintritt Kosten für die Methode an.	.	1 = nicht ausgewählt; 2 = ausgewählt
V.8.9	Negatives Marketing: Ich befürchte negative Auswirkungen auf dan Ruf des Unternehmens durch die Ergebnisse der Studie und deren Interpretation bzw. Präsentation.	.	1 = nicht ausgewählt; 2 = ausgewählt
V.8.10	Fehlende Integrierbarkeit in bestehende Strukturen: Die Durchführung der Studie ist nicht gut in bestehende Arbeitsstrukturen/-abläufe zu integrieren.	.	1 = nicht ausgewählt; 2 = ausgewählt
V.8.11	Fehlender Zugang zu Kooperationspartner: Ich habe keinen Zugang zu Experten oder Netzwerken, mit denen ich kooperieren kann.	.	1 = nicht ausgewählt; 2 = ausgewählt
V.8.12	Probleme in der Umsetzung: Ich erwarte Schwierigkeiten in der Umsetzung der Studien (z.B. in der Rekrutierung oder Compliance der Probanden).	.	1 = nicht ausgewählt; 2 = ausgewählt
V.8.13	Einschränkungen in der Methodik: Ich bin in der Wahl des Studiendesigns oder der Methodik stark eingeschränkt.	.	1 = nicht ausgewählt; 2 = ausgewählt
V.8.14	Sonstiges / Anmerkungen:		1 = nicht ausgewählt; 2 = ausgewählt
	[Textfeld]	.	freie Antwort
V.8.15	Es sprechen für mich keine relevanten Gründe gegen die Durchführung der Studie.		1 = nicht ausgewählt; 2 = ausgewählt
V.9	Randomisiert kontrollierte Studien
V.9.1	Wie hoch ist Ihre Bereitschaft eine randomisiert kontrollierte Studie durchzuführen?	metrisch	Skala von 1 bis 100; 1 = niedrig; 100 = hoch N = keine Angabe	Mittelwert, Standardabweichung, Median, Range, Minimum, Maximum, Häufigkeiten (relativ, absolut), Modus
V.9.2	Was spricht für Sie gegen die Durchführung einer randomisiert kontrollierten Studie?	nominal	N = keine Angabe	Häufigkeiten (relativ, absolut), Modus
V.9.2.1	Ich erwarte, dass sich die Studie nicht rentiert und bevorzuge daher ein anderes Studiendesign.	.	1 = nicht ausgewählt; 2 = ausgewählt
V.9.2.2	Ich erwarte einen hohen zeitlichen und personellen Aufwand für die Umsetzung der Studie.	.	1 = nicht ausgewählt; 2 = ausgewählt
V.9.2.3	Ich erwarte aufgrund des Studiendesigns Schwierigkeiten in der Rekrutierung der Probanden.	.	1 = nicht ausgewählt; 2 = ausgewählt
V.9.2.4	Ich erwarte ein großes Risiko für den Abbruch der Studie aufgrund von fehlender Teilnahmebereitschaft seitens der Probanden.	.	1 = nicht ausgewählt; 2 = ausgewählt
V.9.2.5	Ich erwarte ein großes Risiko für den Abbruch der Studie aufgrund von fehlender Teilnahmebereitschaft seitens der Leistungserbringer.	.	1 = nicht ausgewählt; 2 = ausgewählt
V.9.2.6	Der Kontrollgruppe wird die medizinische Untersuchungs- oder Behandlungsmethode meines Unternehmens vorenthalten.	.	1 = nicht ausgewählt; 2 = ausgewählt
V.9.2.7	Nach Markteintritt ist die Durchführung randomisiert kontrollierter Studien für mich und mein Unternehmen nicht mehr relevant.	.	1 = nicht ausgewählt; 2 = ausgewählt
V.9.2.8	Nachdem die Ergebnisse für den Markteintritt gewonnen wurden, besteht kein Interesse weitere Studien durchzuführen.		1 = nicht ausgewählt; 2 = ausgewählt
V.9.2.9	Ich habe nicht genügend Expertise / fehlende Erfahrung mit diesem Studiendesign.
V.9.2.10	Sonstiges		1 = nicht ausgewählt; 2 = ausgewählt
	[Textfeld]		freie Antwort
V.9.2.11	Es sprechen für mich keine relevanten Gründe gegen die Durchführung einer randomisiert kontrollierten Studie.		1 = nicht ausgewählt; 2 = ausgewählt
V.10	Beobachtungsstudien
V.10.1	Wie hoch ist Ihre Bereitschaft eine Beobachtungsstudie durchzuführen?	metrisch	Skala von 1 bis 100; 1 = niedrig; 100 = hoch N = keine Angabe	Mittelwert, Standardabweichung, Median, Range, Minimum, Maximum, Häufigkeiten (relativ, absolut), Modus
V.10.2	Was spricht für Sie gegen die Durchführung einer Beobachtungsstudie?	nominal	N = keine Angabe	Häufigkeiten (relativ, absolut), Modus
V.10.2.1	Ich erwarte, dass sich die Studie nicht rentiert und bevorzuge daher ein anderes Studiendesign.	.	1 = nicht ausgewählt; 2 = ausgewählt
V.10.2.2	Ich erwarte einen hohen zeitlichen und personellen Aufwand für die Umsetzung der Studie.		1 = nicht ausgewählt; 2 = ausgewählt
V.10.2.3	Die Vertrauenswürdigkeit der Erkenntnisse aus Beobachtungsstudien entspricht nicht dem höchsten Standard.	.	1 = nicht ausgewählt; 2 = ausgewählt
V.10.2.4	Ich erwarte aufgrund des Studiendesigns Schwierigkeiten in der Rekrutierung von Probanden.	.	1 = nicht ausgewählt; 2 = ausgewählt
V.10.2.5	Ich erwarte eine schlechte Adhärenz und hohe Drop-Out-Quote der Probanden, wodurch die Ergebnisse verfälscht werden.	.	1 = nicht ausgewählt; 2 = ausgewählt
V.10.2.6	Ich sehe keinen Nutzen in Studien ohne eine direkte Vergleichsgruppe, in der bekannte und unbekannte Störfaktoren nicht gleich zufällig verteilt sind.	.	1 = nicht ausgewählt; 2 = ausgewählt
V.10.2.7	Nachdem die Ergebnisse für den Markteintritt gewonnen wurden, besteht kein Interesse weitere Studien durchzuführen.	.	1 = nicht ausgewählt; 2 = ausgewählt
V.10.2.8	Ich habe nicht genügend Expertise / fehlende Erfahrung mit diesem Studiendesign.		1 = nicht ausgewählt; 2 = ausgewählt
V.10.2.9	Sonstiges		1 = nicht ausgewählt; 2 = ausgewählt
	[Textfeld]		freie Antwort
V.10.2.10	Es sprechen für mich keine relevanten Gründe gegen die Durchführung einer Beobachtungsstudie.		1 = nicht ausgewählt; 2 = ausgewählt
	VI) Anmerkungen				alle
VI.1	Möchten Sie zu dieser Befragung oder zum besseren Verständnis Ihrer Antworten noch etwas anmerken?
	[Textfeld]		freie Antwort

## Sheet: Daten
Case ID	I.1.a	I.1.b	I.1.c	I.1.d	I.2	I.3	I.4.a.1	I.4.a.2	I.4.a.3	I.4.b.c	I.4.d	II.1	II.2.1	II.2.2	II.2.3	II.2.4	II.2.5	II.2.6	II.2.7	II.2.8	II.2.9	II.2.10	II.2.11		II.3.1	II.3.2	II.3.3	II.3.4	II.3.5	II.3.6	II.3.7	II.3.8	II.3.9	II.3.10		II.3.11	II.4.1	II.4.2.1	II.4.2.2	II.4.2.3	II.4.2.4	II.4.2.5	II.4.2.6	II.4.2.7		II.4.2.8	II.5.1	II.5.2.1	II.5.2.2
400	1	1	1	2	2	4					4
402	2	1	1	1	1	5	1	3	2			1	1	1	1	1	1	2	2	2	1	1	1		1	1	1	1	1	1	1	1	2	1		1	32	2	2	2	1	1	1	1		1	100	1	1
403	1	1	2	1	2	3				5
405	1	1	2	1	2	3				4
406	1	1	2	1	1	4				5
410	1	2	2	1	1	3				5
417	2	1	1	1	1	4	1	3	2			1	2	1	1	1	1	1	1	2	1	2	1		1	1	1	1	1	1	1	2	2	1		1	81	1	1	1	1	1	1	1		2	84	1	1
419	1	2	2	1	1	4				5
420	2	1	1	1	2	6	1	4	2			1	1	1	1	1	1	2	2	2	1	1	1		1	1	1	1	1	2	2	1	2	1		1	88	1	1	1	1	1	1	1		2	42	1	1
421	2	1	1	1	1	6	1	2	1			1	1	1	1	1	1	2	2	2	1	1	1		1	1	1	1	1	1	1	1	1	1		2	75	1	1	1	1	1	1	1		2	80	1	1
424	2	1	1	1			1					1	1	1	2	1	1	2	1	2	1	1	1		1	1	1	1	1	1	1	1	1	1		2	53	1	1	1	1	1	1	1		2	77	1	1
427	2	1	1	1								1	1	1	1	1	1	2	2	2	1	1	1		1	1	1	1	1	1	1	1	1	1		2
428	1	2	1	1	2	5				3
431	2	1	1	1	1	2	2		2			1	2	2	1	2	1	1	1	1	1	1	1		1	2	1	2	1	1	1	1	2	1		1	53	1	2	2	2	1	1	1		1	92	1	1
432	1	1	2	1
434	1	1	1	2	2	4					4
435	2	1	1	1								1	1	2	1	1	1	2	1	2	1	1	1		1	2	1	1	1	1	1	2	2	1		1
437	2	1	1	1	2	4	2		1			1	2	2	1	1	1	1	1	2	1	1	1		1	1	2	1	1	1	1	2	1	1		1	100	1	1	1	1	1	1	1		2	10	1	1
438	2	1	1	1	2	6	1	4	2			1	2	1	1	1	1	2	2	1	1	1	1		1	1	1	1	1	1	1	1	1	1		2	52	2	2	1	1	1	1	1		1	76	1	1
452	2	1	1	1	1	3	2		2			1	1	2	1	1	1	1	2	1	1	2	1		1	1	2	1	1	1	1	2	2	1		1	78	1	2	1	1	1	1	1		1	97	1	1
456	2	1	1	1	1	3	2		1			1	1	1	1	1	1	1	2	2	1	2	1		1	1	1	1	1	1	1	1	1	2	ich habe Sorge, dadurch nicht die beste für mich zugeschnittene Behandlung zu bekommen	1	5	2	2	2	1	2	1	1		1	48	1	1
460	2	1	1	1	2	3	2		2			1	2	2	1	1	1	2	1	1	1	1	1		1	1	2	1	1	1	1	2	1	1		1	100	1	1	1	1	1	1	1		2	100	1	1
462	1	2	1	1	2	5				3
465	1	2	1	1	1	3				2
467	2	1	1	1	1	3	2		1			1	1	2	1	1	1	2	1	2	1	1	1		1	1	2	1	1	1	1	2	2	1		1	100	1	1	1	1	1	1	1		2	100	1	1
477	1	2	1	1	1	2				2
478	2	1	1	1	2	3	2		3			1	1	1	1	1	1	2	2	2	1	1	1		1	1	2	2	1	1	1	2	1	1		1	100	1	1	1	1	1	1	1		2	100	1	1
482	1	2	1	1	2	4				2
488	1	2	2	1	3	4				2
492	1	2	1	1	1	4				2
494	1	2	1	1	1	3				1
514	1	1	2	1	1	3				5
515	2	1	1	1	1	6	1	3	1			1	2	2	1	1	1	1	1	1	1	1	1		1	1	1	1	1	2	2	2	1	1		1	49	2	1	2	1	1	1	1		1	30	1	1
516	1	2	1	1	2	1				2
523	1	2	1	1	1	2				1
524	1	2	1	1	2	3				1
532	1	2	1	1	1	5				2
544	2	1	1	1	1	4	2		1			1	2	1	2	1	1	1	1	1	1	2	1		2	1	1	1	1	1	2	2	1	1		1	14	2	1	1	1	1	1	1		1	39	1	1
545	1	1	1	2
548	2	1	1	1	1	2	2		1			1	1	2	2	1	1	1	1	1	1	2	1		1	2	1	1	1	1	1	2	2	1		1	63	1	2	1	1	1	1	1		1	60	1	1
549	2	1	1	1	1	4	2		1			1	2	1	1	1	1	2	2	1	1	1	1		1	1	1	1	1	1	1	1	1	1		2	83	1	1	1	1	1	1	1		2	31	1	1
550	1	2	2	1	2	4				5
551	1	2	1	1
553	1	2	1	1
555	1	2	1	1	1	4				2
557	2	1	1	1	2	5	1	3	2			1	2	2	2	1	1	1	1	1	1	1	1		1	1	2	1	1	2	1	2	1	1		1	52	2	2	1	1	1	1	1		1	97	1	1
558	1	2	2	1	2	3				2
561	1	2	1	1	2	2				3
564	1	1	2	1	1	2				3
569	1	2	1	1	2	5				2
570	1	2	1	1	1	5				2
571	1	2	1	1	1	5				1
572	1	2	1	1
573	1	2	1	1	2	3				2
574	2	1	1	1								2													1	1	1	1	1	1	1	2	1	1		1	N
575	1	2	1	1	1	5				1
576	1	2	1	1	2	N				2
581	1	2	1	1	2	3				1
582	2	1	1	1	1	1	2		2			1	1	2	1	2	1	1	1	1	1	2	1		2	2	1	1	1	2	1	1	1	1		1	70	2	1	1	2	1	1	1		1	73	1	1
584	1	2	1	1	2	2				2
585	1	2	2	1	1	2				2
587	1	2	1	1
588	1	2	1	1
589	1	2	1	1	1	6				2
590	1	2	1	1	2	4				2
591	1	2	1	1	2	1				1
593	1	2	1	1	1	3				1
594	1	2	1	1	1	4				2
596	1	2	1	1
598	1	2	2	1
599	1	2	1	1	1	4				1
601	1	1	2	1	1	5				5
607	1	2	1	1	1	3				2
609	1	1	2	1	1	2				3
610	1	2	1	1	1	3				1
612	1	2	2	1	1	3				4
613	1	2	1	1	1	5				4
616	1	1	2	1	1	4				5
617	1	1	2	1	1	5				2
618	1	1	2	1	1	3				2
619	1	1	2	1	2	5				3
621	1	1	2	1	1	3				2
622	1	2	2	1	2	3				3
623	1	2	1	1	2	5				2
624	2	1	1	1	2	4	1	2	2			1	2	2	1	1	1	2	1	1	1	1	1		1	1	2	1	1	1	1	2	2	1		1	53	1	2	1	1	1	1	1		1	100	1	1
625	1	2	1	1	2	5				1
633	1	2	1	1
635	2	1	1	1			1					1	2	2	1	1	1	2	1	1	1	1	1		1	1	1	1	1	1	1	1	1	1		2	82	2	1	1	1	1	1	1		1	84	1	1
636	1	1	2	1	1	4				3
637	2	1	1	1	1	5	1	3	1			1	1	2	1	1	1	1	2	2	1	1	1		1	1	2	1	1	1	1	2	2	1		1	63	1	1	1	1	1	1	1		1	79	2	2
643	2	2	2	1	1	4	2		2			1	1	1	1	1	1	2	2	2	1	1	1		1	1	1	1	1	1	1	1	1	1		2	100	1	1	1	1	1	1	1		2	72	1	1
644	1	1	2	1	1	3				2
645	1	2	2	1	2	4				4
649	2	2	1	1	1	2	2		1	2		1	1	2	2	2	1	1	1	1	1	1	1		1	1	1	1	1	1	1	1	2	1		1	34	1	2	2	1	1	1	1		1	62	1	1
650	2	1	1	1	1	5	2		1			1	1	1	1	2	1	1	1	2	2	1	1		1	1	1	2	1	1	1	2	2	1		1	77	1	2	1	1	1	1	1		1	100	1	1
651	2	2	1	1	2	5	2		2	5		2													2	1	1	1	1	2	2	1	1	1		1	15	2	2	2	1	2	1	1		1	20	2	2
655	1	2	1	1	1	4				1
660	2	1	1	1	1	5	1	4	2			1	1	2	1	1	1	1	1	1	1	1	1		1	1	1	1	1	1	1	1	1	1		2	74	1	1	1	1	1	1	1		2	77	1	1
663	1	2	1	1	2	3				1
665	2	1	1	1								1	2	1	1	1	1	1	2	2	1	1	1
666	1	2	1	1	1	4				2
671	1	2	1	1
673	1	2	1	1	1	5				1
674	1	1	2	1	1	3				3
675	2	1	2	1	2	6	1	4	1	4		1	1	2	1	1	1	2	1	1	1	2	1		1	2	1	1	1	1	1	1	1	2	keine Teilnahme an Studien, die noch nicht eingeführte Methoden untersuchen	1	7	2	1	1	1	1	1	1		1	84	1	1
677	1	1	2	1	2	4				4
678	1	2	1	1	1	4				1
679	1	2	1	1	2	3				1
683	2	1	1	1	1	2	2		2			1	2	2	1	1	1	1	2	1	1	1	1		1	1	1	1	1	1	1	1	1	1		2	48	1	1	1	1	2	1	1		1	100	1	1
684	1	2	1	1	1	3				2
685	1	1	2	1
702	1	2	1	1	2	5				1
703	1	2	2	1	2	3				2
709	1	2	1	1	2	2				2
713	1	2	1	1	1	2				2
723	1	2	1	1	2	3				2
724	1	1	1	2	1	3					2
726	1	1	1	2	1	5					4
731	2	1	1	1	2	4	2		2			1	1	2	1	1	1	2	1	2	1	1	1		1	1	1	1	1	1	2	1	1	1		1	100	1	1	1	1	1	1	1		2	99	1	1
732	1	1	1	2	2	4					4
739	1	1	1	2	3	3					3
747	1	1	1	2	2	3					3
749	2	1	1	1	2	6	1	3	1			1	2	2	1	1	1	1	2	1	1	1	1		1	2	2	1	1	1	1	1	1	1		1	97	1	1	1	1	1	1	1		2	100	1	1
797	1	1	2	2	2	6				5	4
804	2	1	1	1								1	1	1	1	1	1	1	1	2	1	1	1		1	1	1	1	1	1	1	1	1	1		2
807	2	1	2	1			2					1	1	2	2	1	1	1	1	1	2	1	1		1	1	2	1	1	1	1	2	2	1		1	67	1	1	2	2	2	1	1		1	82	1	1
813	1	1	2	1	1	2				3
814	2	1	2	1	1	3	2		1	3		1	2	1	1	1	1	2	1	2	1	1	1		1	1	1	1	1	1	1	1	1	1		2	88	1	1	1	1	1	1	1		2	84	1	1
822	1	2	2	1	1	2				2
845	1	1	1	2	2	4					3
869	1	2	1	1	1	5				1
871	1	1	1	2	1	2					2
875	1	1	1	2	N	N					3
876	1	1	2	1	1	2				1
879	1	1	2	1	1	3				2
884	2	1	2	1	1	2	2		2	1		1	2	1	1	1	1	1	2	2	1	1	1		1	1	2	2	1	1	1	2	1	1		1	85	1	1	1	1	1	1	1		2	86	1	1
886	1	2	2	1	1	3				3
888	2	1	1	1	2	5	1	2	2			1	1	2	2	1	1	1	2	1	1	1	1		1	2	2	1	1	1	1	1	1	1		1	85	1	2	1	1	1	1	1		1	100	1	1
889	1	1	2	2	2	4				4	4
893	1	1	2	1	1	2				1
910	1	1	2	1	1	3				2
913	1	2	1	1	1	3				1
920	1	2	1	1
925	2	1	2	1	1	2	2		1	2		2													1	1	2	1	1	2	1	2	1	1		1	77	1	2	1	1	2	1	1		1	52	1	2
932	2	1	1	1	1	4	2		2			1	1	1	1	1	1	2	2	2	1	1	1		1	1	1	1	1	1	1	2	1	1		1	27	2	2	1	1	1	1	1		1	50	1	1
938	2	1	2	1	1	3	2		2	2		1	1	1	1	1	1	2	2	2	1	1	1		1	1	2	1	1	1	1	2	2	1		1	100	1	1	1	1	1	1	1		2	99	1	1
941	1	2	1	1	1	3				1
943	2	1	1	1	1	2	2		1			2													1	1	2	1	1	1	1	2	2	1		1	15	2	2	2	1	1	1	1		1	62	1	1
954	2	1	1	1	1	4	1	2	2			1	1	2	2	1	1	1	2	1	1	1	1		1	1	1	1	1	1	1	2	2	1		1	80	1	2	2	1	1	1	1		1	100	1	1
958	1	1	2	1	1	5				5
966	1	2	1	1	1	4				2
969	1	1	2	1
975	2	1	1	1	1	5	1	3	2			1	1	1	2	1	1	2	1	2	1	1	1		1	1	1	1	1	1	1	2	2	1		1	63	1	2	1	2	2	1	1		1	77	1	1
980	1	1	2	1	1	3				3
Mittelwert																																					65.4878										75.7317
Standardabweichung																																					28.5457										25.1197
Median						4	2		2	2	3.5																										74										82
Minimum						1	1		1	1	2																										5										10
Maximum						6	2		3	5	4																										100										100
Range						5	1		2	4	2																										95										90
Modus	1	1	1	1	1	3	2	3	2	2	4	1	1	2	1	1	1	1	1	2	1	1	1		1	1	1	1	1	1	1	2	1	1		1	100	1	1	1	1	1	1	1		1	100	1	1
Anzahl Antworten	154	154	154	154	131	130	41	15	38	91	12	46	42	42	42	42	42	42	42	42	42	42	42		45	45	45	45	45	45	45	45	45	45		45	41	41	41	41	41	41	41	41		41	41	41	41
Häufigkeiten (absolut)
1	108	82	106	141	81	3	17	0	16	23	0	42	26	20	33	38	42	22	23	20	40	35	42		42	38	30	41	45	39	40	22	28	43		34		29	24	32	37	35	41	41		25		39	38
2	46	72	48	13	48	21	24	4	21	37	2	4	16	22	9	4	0	20	19	22	2	7	0		3	7	15	4	0	6	5	23	17	2		11		12	17	9	4	6	0	0		16		2	3
3					2	40		7	1	13	4
4						32		4	0	7	6
5						26			0	11
6						8
Häufigkeit (relativ)
1	0.701299	0.532468	0.688312	0.915584	0.618321	0.0230769	0.414634	0	0.421053	0.252747	0	0.913043	0.619048	0.47619	0.785714	0.904762	1	0.52381	0.547619	0.47619	0.952381	0.833333	1		0.933333	0.844444	0.666667	0.911111	1	0.866667	0.888889	0.488889	0.622222	0.955556		0.755556		0.707317	0.585366	0.780488	0.902439	0.853659	1	1		0.609756		0.95122	0.926829
2	0.298701	0.467532	0.311688	0.0844156	0.366412	0.161538	0.585366	0.266667	0.552632	0.406593	0.166667	0.0869565	0.380952	0.52381	0.214286	0.0952381	0	0.47619	0.452381	0.52381	0.047619	0.166667	0		0.0666667	0.155556	0.333333	0.0888889	0	0.133333	0.111111	0.511111	0.377778	0.0444444		0.244444		0.292683	0.414634	0.219512	0.097561	0.146341	0	0		0.390244		0.0487805	0.0731707
3					0.0152672	0.307692		0.184211	0.0263158	0.142857	0.333333
4						0.246154		0.105263	0	0.0769231	0.5
5						0.2			0	0.120879
6						0.0615385
[truncated: 253 more columns]
